# Supplementary material for: International testing and refinement of AI algorithms predicting acute leukemia subtypes from routine laboratory data
Source: Nat Commun. 2026 Mar 20;17:2649. doi: 10.1038/s41467-026-70584-z (PMC13004982; doi:10.1038/s41467-026-70584-z)
Supplement: Supplementary file 4 — Suplementary Data 1-4 [file 41467_2026_70584_MOESM4_ESM.xlsx]

## Sheet: Index
Supplementary Data Index
Supplementary Data 1. Bootstrapped algorithm performance metrics in adult leukemia patients using the pretrained model. Performance metrics (AUC, accuracy, precision, recall, F1 score) are detailed by disease and by center and divided into “no cutoff” and “confident cutoff” predictions.	4
Supplementary Data 2. Comparing the feature value distribution of the centrally tested adult cohort to the feature distribution of the French adult cohort the algorithm was developed on.	5
Supplementary Data 3. Comparing the feature value distribution of the central pediatric cohort to the feature distribution of the French adult cohort, which the pretrained algorithm was developed on.	6
Supplementary Data 4. Bootstrapped algorithm performance metrics in pediatric leukemia patients using the pretrained model. Performance metrics (AUC, accuracy, precision, recall, F1 score) are detailed by disease and by center and divided into “no cutoff” and “confident cutoff” predictions.	7

## Sheet: Suppl. Data 1
Leukemia Type	Metric	City	No Cutoff		Confident Cutoff
ALL
	AUC
		All Centers	0.79 [0.79-0.79]		0.80 [0.79-0.80]
		Rome	0.72 [0.72-0.73]		N/A
		Barcelona	N/A		N/A
		Salamanca	0.79 [0.79-0.79]		N/A
		Lagos	0.53 [0.52-0.53]		N/A
		Hannover	0.85 [0.85-0.85]		N/A
		Essen	0.61 [0.61-0.61]		0.62 [0.62-0.62]
		Buenos Aires	N/A		N/A
		Milano	N/A		N/A
		Dallas	N/A		N/A
		Antananarivo	0.77 [0.77-0.78]		N/A
		Maastricht	0.91 [0.91-0.92]		N/A
		Suzhou	0.83 [0.83-0.83]		0.85 [0.85-0.86]
		Sao Paulo	0.77 [0.77-0.77]		0.83 [0.83-0.84]
		Kolkata	0.49 [0.49-0.49]		N/A
		Melbourne	N/A		N/A
		Bochum	N/A		N/A
		Wroclaw	0.82 [0.82-0.83]		N/A
	Accuracy
		All Centers	0.82 [0.82-0.82]		0.95 [0.95-0.96]
		Rome	0.80 [0.80-0.80]		N/A
		Barcelona	N/A		N/A
		Salamanca	0.86 [0.86-0.87]		N/A
		Lagos	0.50 [0.50-0.50]		N/A
		Hannover	0.84 [0.84-0.84]		N/A
		Essen	0.72 [0.72-0.72]		0.85 [0.85-0.85]
		Buenos Aires	N/A		N/A
		Milano	N/A		N/A
		Dallas	N/A		N/A
		Antananarivo	0.84 [0.83-0.84]		N/A
		Maastricht	0.85 [0.85-0.85]		N/A
		Suzhou	0.80 [0.80-0.80]		0.94 [0.94-0.94]
		Sao Paulo	0.73 [0.73-0.73]		0.91 [0.91-0.91]
		Kolkata	0.56 [0.55-0.56]		N/A
		Melbourne	N/A		N/A
		Bochum	N/A		N/A
		Wroclaw	0.88 [0.88-0.88]		N/A
	Precision
		All Centers	46.0% [45.0-46.0]		87.0% [87.0-88.0]
		Rome	36.0% [35.0-36.0]		N/A
		Barcelona	N/A		N/A
		Salamanca	81.0% [80.0-81.0]		N/A
		Lagos	0.0% [0.0-0.0]		N/A
		Hannover	39.0% [39.0-39.0]		N/A
		Essen	36.0% [36.0-36.0]		86.0% [85.0-88.0]
		Buenos Aires	N/A		N/A
		Milano	N/A		N/A
		Dallas	N/A		N/A
		Antananarivo	37.0% [36.0-38.0]		N/A
		Maastricht	62.0% [62.0-62.0]		N/A
		Suzhou	65.0% [64.0-65.0]		64.0% [63.0-66.0]
		Sao Paulo	56.0% [56.0-56.0]		100.0% [100.0-100.0]
		Kolkata	18.0% [18.0-18.0]		N/A
		Melbourne	N/A		N/A
		Bochum	N/A		N/A
		Wroclaw	56.0% [55.0-57.0]		N/A
	Recall
		All Centers	49.0% [49.0-49.0]		24.0% [24.0-24.0]
		Rome	37.0% [37.0-38.0]		N/A
		Barcelona	N/A		N/A
		Salamanca	24.0% [24.0-25.0]		N/A
		Lagos	0.0% [0.0-0.0]		N/A
		Hannover	70.0% [69.0-70.0]		N/A
		Essen	27.0% [27.0-27.0]		3.0% [3.0-3.0]
		Buenos Aires	N/A		N/A
		Milano	N/A		N/A
		Dallas	N/A		N/A
		Antananarivo	10.0% [10.0-11.0]		N/A
		Maastricht	82.0% [82.0-82.0]		N/A
		Suzhou	42.0% [42.0-43.0]		9.0% [9.0-10.0]
		Sao Paulo	57.0% [57.0-57.0]		57.0% [56.0-58.0]
		Kolkata	40.0% [39.0-40.0]		N/A
		Melbourne	N/A		N/A
		Bochum	N/A		N/A
		Wroclaw	24.0% [24.0-25.0]		N/A
	F1 Score
		All Centers	0.47 [0.47-0.47]		0.37 [0.37-0.38]
		Rome	0.36 [0.35-0.36]		N/A
		Barcelona	N/A		N/A
		Salamanca	0.37 [0.36-0.37]		N/A
		Lagos	0.00 [0.00-0.00]		N/A
		Hannover	0.50 [0.50-0.50]		N/A
		Essen	0.31 [0.31-0.31]		0.06 [0.06-0.06]
		Buenos Aires	N/A		N/A
		Milano	N/A		N/A
		Dallas	N/A		N/A
		Antananarivo	0.15 [0.15-0.16]		N/A
		Maastricht	0.70 [0.70-0.71]		N/A
		Suzhou	0.51 [0.51-0.51]		0.16 [0.16-0.16]
		Sao Paulo	0.56 [0.56-0.56]		0.72 [0.71-0.72]
		Kolkata	0.25 [0.24-0.25]		N/A
		Melbourne	N/A		N/A
		Bochum	N/A		N/A
		Wroclaw	0.33 [0.32-0.33]		N/A
AML
	AUC
		All Centers	0.82 [0.82-0.82]		0.92 [0.92-0.92]
		Rome	0.84 [0.83-0.84]		1.00 [1.00-1.00]
		Barcelona	0.87 [0.86-0.87]		N/A
		Salamanca	0.88 [0.88-0.88]		0.87 [0.87-0.88]
		Lagos	0.52 [0.52-0.52]		N/A
		Hannover	0.85 [0.85-0.85]		N/A
		Essen	0.63 [0.63-0.63]		0.63 [0.62-0.63]
		Buenos Aires	0.68 [0.67-0.68]		N/A
		Milano	N/A		N/A
		Dallas	N/A		N/A
		Antananarivo	0.72 [0.72-0.73]		N/A
		Maastricht	0.93 [0.93-0.93]		1.00 [1.00-1.00]
		Suzhou	0.84 [0.84-0.84]		0.90 [0.90-0.90]
		Sao Paulo	0.84 [0.84-0.84]		0.97 [0.97-0.97]
		Kolkata	0.50 [0.50-0.50]		N/A
		Melbourne	0.93 [0.93-0.94]		N/A
		Bochum	0.85 [0.85-0.85]		N/A
		Wroclaw	0.86 [0.86-0.86]		1.00 [1.00-1.00]
	Accuracy
		All Centers	0.79 [0.79-0.79]		0.95 [0.95-0.95]
		Rome	0.73 [0.73-0.73]		1.00 [1.00-1.00]
		Barcelona	0.81 [0.81-0.82]		0.96 [0.96-0.96]
		Salamanca	0.80 [0.80-0.81]		0.95 [0.95-0.95]
		Lagos	0.50 [0.50-0.50]		N/A
		Hannover	0.82 [0.82-0.82]		0.98 [0.98-0.98]
		Essen	0.71 [0.71-0.71]		0.85 [0.85-0.85]
		Buenos Aires	0.67 [0.67-0.67]		0.79 [0.79-0.80]
		Milano	0.89 [0.89-0.89]		0.95 [0.95-0.95]
		Dallas	0.84 [0.84-0.84]		1.00 [1.00-1.00]
		Antananarivo	0.86 [0.86-0.86]		1.00 [1.00-1.00]
		Maastricht	0.84 [0.83-0.84]		1.00 [1.00-1.00]
		Suzhou	0.77 [0.77-0.77]		0.95 [0.95-0.95]
		Sao Paulo	0.75 [0.75-0.75]		0.96 [0.95-0.96]
		Kolkata	0.49 [0.49-0.49]		N/A
		Melbourne	0.91 [0.91-0.91]		0.98 [0.98-0.98]
		Bochum	0.80 [0.80-0.80]		1.00 [1.00-1.00]
		Wroclaw	0.71 [0.71-0.71]		1.00 [1.00-1.00]
	Precision
		All Centers	85.0% [85.0-85.0]		96.0% [96.0-96.0]
		Rome	72.0% [71.0-72.0]		100.0% [100.0-100.0]
		Barcelona	91.0% [91.0-92.0]		100.0% [100.0-100.0]
		Salamanca	79.0% [79.0-79.0]		95.0% [94.0-95.0]
		Lagos	50.0% [50.0-50.0]		N/A
		Hannover	94.0% [94.0-94.0]		100.0% [100.0-100.0]
		Essen	79.0% [79.0-79.0]		87.0% [87.0-87.0]
		Buenos Aires	86.0% [86.0-87.0]		93.0% [93.0-93.0]
		Milano	95.0% [95.0-95.0]		95.0% [95.0-95.0]
		Dallas	100.0% [100.0-100.0]		100.0% [100.0-100.0]
		Antananarivo	88.0% [88.0-88.0]		100.0% [100.0-100.0]
		Maastricht	95.0% [95.0-95.0]		100.0% [100.0-100.0]
		Suzhou	78.0% [78.0-78.0]		95.0% [95.0-95.0]
		Sao Paulo	72.0% [72.0-72.0]		96.0% [95.0-96.0]
		Kolkata	55.0% [55.0-55.0]		N/A
		Melbourne	99.0% [99.0-99.0]		100.0% [100.0-100.0]
		Bochum	94.0% [94.0-95.0]		100.0% [100.0-100.0]
		Wroclaw	62.0% [62.0-62.0]		100.0% [100.0-100.0]
	Recall
		All Centers	86.0% [86.0-86.0]		99.0% [99.0-99.0]
		Rome	87.0% [87.0-87.0]		100.0% [100.0-100.0]
		Barcelona	86.0% [85.0-86.0]		96.0% [96.0-96.0]
		Salamanca	99.0% [99.0-99.0]		100.0% [100.0-100.0]
		Lagos	100.0% [100.0-100.0]		N/A
		Hannover	84.0% [84.0-84.0]		98.0% [98.0-98.0]
		Essen	83.0% [83.0-83.0]		96.0% [96.0-96.0]
		Buenos Aires	70.0% [70.0-70.0]		83.0% [82.0-83.0]
		Milano	94.0% [94.0-94.0]		100.0% [100.0-100.0]
		Dallas	84.0% [84.0-84.0]		100.0% [100.0-100.0]
		Antananarivo	97.0% [97.0-97.0]		100.0% [100.0-100.0]
		Maastricht	82.0% [82.0-82.0]		100.0% [100.0-100.0]
		Suzhou	91.0% [91.0-91.0]		100.0% [100.0-100.0]
		Sao Paulo	74.0% [74.0-75.0]		91.0% [91.0-92.0]
		Kolkata	58.0% [57.0-58.0]		N/A
		Melbourne	91.0% [91.0-91.0]		98.0% [98.0-98.0]
		Bochum	82.0% [82.0-82.0]		100.0% [100.0-100.0]
		Wroclaw	95.0% [95.0-95.0]		100.0% [100.0-100.0]
	F1 Score
		All Centers	0.85 [0.85-0.86]		0.97 [0.97-0.97]
		Rome	0.78 [0.78-0.79]		1.00 [1.00-1.00]
		Barcelona	0.88 [0.88-0.88]		0.98 [0.98-0.98]
		Salamanca	0.88 [0.87-0.88]		0.97 [0.97-0.97]
		Lagos	0.66 [0.66-0.67]		N/A
		Hannover	0.89 [0.89-0.89]		0.99 [0.99-0.99]
		Essen	0.81 [0.81-0.81]		0.91 [0.91-0.92]
		Buenos Aires	0.77 [0.77-0.78]		0.87 [0.87-0.88]
		Milano	0.94 [0.94-0.94]		0.97 [0.97-0.98]
		Dallas	0.91 [0.91-0.91]		1.00 [1.00-1.00]
		Antananarivo	0.92 [0.92-0.92]		1.00 [1.00-1.00]
		Maastricht	0.88 [0.88-0.88]		1.00 [1.00-1.00]
		Suzhou	0.84 [0.84-0.84]		0.97 [0.97-0.97]
		Sao Paulo	0.73 [0.73-0.73]		0.93 [0.93-0.93]
		Kolkata	0.56 [0.56-0.56]		N/A
		Melbourne	0.95 [0.95-0.95]		0.99 [0.99-0.99]
		Bochum	0.88 [0.87-0.88]		1.00 [1.00-1.00]
		Wroclaw	0.75 [0.75-0.75]		1.00 [1.00-1.00]
APL
	AUC
		All Centers	0.92 [0.92-0.92]		0.98 [0.98-0.98]
		Rome	0.90 [0.90-0.90]		1.00 [1.00-1.00]
		Barcelona	0.94 [0.94-0.94]		N/A
		Salamanca	0.99 [0.98-0.99]		N/A
		Lagos	N/A		N/A
		Hannover	0.97 [0.97-0.97]		N/A
		Essen	0.63 [0.63-0.64]		N/A
		Buenos Aires	N/A		N/A
		Milano	N/A		N/A
		Dallas	N/A		N/A
		Antananarivo	N/A		N/A
		Maastricht	N/A		N/A
		Suzhou	0.94 [0.94-0.94]		0.98 [0.98-0.98]
		Sao Paulo	0.92 [0.92-0.92]		0.89 [0.89-0.90]
		Kolkata	0.83 [0.83-0.83]		N/A
		Melbourne	N/A		N/A
		Bochum	N/A		N/A
		Wroclaw	0.94 [0.94-0.94]		1.00 [1.00-1.00]
	Accuracy
		All Centers	0.93 [0.93-0.93]		0.97 [0.97-0.97]
		Rome	0.83 [0.83-0.83]		1.00 [1.00-1.00]
		Barcelona	0.84 [0.84-0.85]		N/A
		Salamanca	0.93 [0.93-0.93]		N/A
		Lagos	N/A		N/A
		Hannover	0.97 [0.97-0.97]		N/A
		Essen	0.95 [0.95-0.95]		N/A
		Buenos Aires	N/A		N/A
		Milano	N/A		N/A
		Dallas	N/A		N/A
		Antananarivo	N/A		N/A
		Maastricht	N/A		N/A
		Suzhou	0.94 [0.94-0.94]		0.98 [0.98-0.98]
		Sao Paulo	0.89 [0.89-0.89]		0.90 [0.89-0.90]
		Kolkata	0.75 [0.75-0.75]		N/A
		Melbourne	N/A		N/A
		Bochum	N/A		N/A
		Wroclaw	0.80 [0.80-0.81]		1.00 [1.00-1.00]
	Precision
		All Centers	71.0% [71.0-71.0]		82.0% [82.0-83.0]
		Rome	87.0% [87.0-88.0]		100.0% [100.0-100.0]
		Barcelona	61.0% [61.0-62.0]		N/A
		Salamanca	93.0% [93.0-93.0]		N/A
		Lagos	N/A		N/A
		Hannover	50.0% [49.0-50.0]		N/A
		Essen	3.0% [3.0-3.0]		N/A
		Buenos Aires	N/A		N/A
		Milano	N/A		N/A
		Dallas	N/A		N/A
		Antananarivo	N/A		N/A
		Maastricht	N/A		N/A
		Suzhou	71.0% [70.0-71.0]		78.0% [77.0-78.0]
		Sao Paulo	80.0% [80.0-80.0]		81.0% [81.0-81.0]
		Kolkata	0.0% [0.0-0.0]		N/A
		Melbourne	N/A		N/A
		Bochum	N/A		N/A
		Wroclaw	95.0% [95.0-95.0]		100.0% [100.0-100.0]
	Recall
		All Centers	53.0% [52.0-53.0]		95.0% [94.0-95.0]
		Rome	46.0% [46.0-47.0]		100.0% [100.0-100.0]
		Barcelona	33.0% [33.0-33.0]		N/A
		Salamanca	50.0% [50.0-51.0]		N/A
		Lagos	N/A		N/A
		Hannover	60.0% [59.0-60.0]		N/A
		Essen	9.0% [9.0-10.0]		N/A
		Buenos Aires	N/A		N/A
		Milano	N/A		N/A
		Dallas	N/A		N/A
		Antananarivo	N/A		N/A
		Maastricht	N/A		N/A
		Suzhou	52.0% [52.0-52.0]		91.0% [91.0-92.0]
		Sao Paulo	72.0% [72.0-72.0]		100.0% [100.0-100.0]
		Kolkata	0.0% [0.0-0.0]		N/A
		Melbourne	N/A		N/A
		Bochum	N/A		N/A
		Wroclaw	55.0% [55.0-56.0]		100.0% [100.0-100.0]
	F1 Score
		All Centers	0.60 [0.60-0.60]		0.88 [0.88-0.88]
		Rome	0.60 [0.60-0.60]		1.00 [1.00-1.00]
		Barcelona	0.42 [0.42-0.43]		N/A
		Salamanca	0.65 [0.64-0.65]		N/A
		Lagos	N/A		N/A
		Hannover	0.54 [0.53-0.54]		N/A
		Essen	0.04 [0.04-0.04]		N/A
		Buenos Aires	N/A		N/A
		Milano	N/A		N/A
		Dallas	N/A		N/A
		Antananarivo	N/A		N/A
		Maastricht	N/A		N/A
		Suzhou	0.60 [0.60-0.60]		0.84 [0.84-0.84]
		Sao Paulo	0.76 [0.75-0.76]		0.89 [0.89-0.90]
		Kolkata	0.00 [0.00-0.00]		N/A
		Melbourne	N/A		N/A
		Bochum	N/A		N/A
		Wroclaw	0.70 [0.70-0.70]		1.00 [1.00-1.00]

## Sheet: Suppl. Data 2
Variable	Type	ALL (n=620)	AML (n=2902)	APL (n=420)
MCV_fL (fl)
	Alcazer et al. 2024 Mean (sd)	86.64 (8.61)	95.93 (8.77)	89.36 (7.23)
	Alcazer et al. 2024 Median [IQR]	86.40 [81.57-91.50]	95.70 [90.10-101.30]	89.70 [84.05-93.85]
	Mean (sd)	89.10 (7.41)	96.06 (9.92)	91.33 (6.69)
	Median [IQR]	88.30 [84.17-93.00]	95.90 [89.90-101.90]	90.80 [87.30-95.12]
	NA n (%)	4 (0.65)	14 (0.48)	0 (0.00)
PT_percent (%)
	Alcazer et al. 2024 Mean (sd)	84.32 (13.66)	76.03 (16.58)	61.78 (16.15)
	Alcazer et al. 2024 Median [IQR]	86.00 [77.00-94.00]	78.00 [66.00-88.00]	62.00 [53.00-71.00]
	Mean (sd)	81.91 (17.87)	75.36 (23.38)	71.85 (25.04)
	Median [IQR]	79.34 [69.50-93.83]	75.00 [63.10-89.43]	68.10 [56.00-83.00]
	NA n (%)	11 (1.77)	32 (1.10)	0 (0.00)
LDH_UI_L (U/l)
	Alcazer et al. 2024 Mean (sd)	1068.50 (1593.61)	742.53 (1084.42)	474.30 (387.43)
	Alcazer et al. 2024 Median [IQR]	566.00 [351.00-1112.00]	396.50 [235.75-763.75]	363.00 [239.00-553.00]
	Mean (sd)	980.88 (1398.01)	572.89 (660.81)	467.48 (478.49)
	Median [IQR]	544.30 [298.50-1032.30]	366.00 [235.00-661.30]	323.00 [236.47-509.62]
	NA n (%)	29 (4.68)	68 (2.34)	14 (3.33)
MCHC_g_L (g/l)
	Alcazer et al. 2024 Mean (sd)	288.34 (113.32)	278.89 (122.22)	317.78 (98.68)
	Alcazer et al. 2024 Median [IQR]	336.00 [319.00-346.25]	336.00 [318.00-346.00]	350.00 [342.00-357.75]
	Mean (sd)	334.18 (17.56)	333.86 (22.01)	347.52 (16.76)
	Median [IQR]	336.00 [326.00-344.00]	335.00 [324.00-345.00]	349.00 [339.00-360.00]
	NA n (%)	30 (4.84)	52 (1.79)	6 (1.43)
WBC_G_L (/nl)
	Alcazer et al. 2024 Mean (sd)	39.24 (81.18)	37.75 (65.18)	16.10 (32.14)
	Alcazer et al. 2024 Median [IQR]	9.74 [3.80-32.26]	9.46 [2.50-42.30]	3.20 [1.18-17.68]
	Mean (sd)	43.21 (83.53)	29.83 (52.02)	15.01 (26.84)
	Median [IQR]	11.30 [3.60-42.43]	8.39 [2.56-33.87]	3.24 [1.15-16.41]
	NA n (%)	0 (0.00)	0 (0.00)	0 (0.00)
Fibrinogen_g_L (g/l)
	Alcazer et al. 2024 Mean (sd)	4.13 (1.66)	4.18 (1.67)	2.51 (8.42)
	Alcazer et al. 2024 Median [IQR]	3.85 [3.08-5.00]	3.92 [3.10-5.10]	1.57 [1.00-2.20]
	Mean (sd)	3.62 (1.88)	3.94 (1.76)	1.84 (1.65)
	Median [IQR]	3.35 [2.49-4.50]	3.79 [2.81-4.80]	1.50 [1.02-2.28]
	NA n (%)	58 (9.35)	527 (18.16)	4 (0.95)
Monocytes_G_L (/nl)
	Alcazer et al. 2024 Mean (sd)	0.49 (1.22)	5.34 (17.95)	0.14 (0.40)
	Alcazer et al. 2024 Median [IQR]	0.10 [0.00-0.40]	0.24 [0.03-2.40]	0.00 [0.00-0.10]
	Mean (sd)	3.90 (14.40)	6.50 (19.04)	2.91 (10.46)
	Median [IQR]	0.30 [0.06-1.80]	0.58 [0.10-3.69]	0.20 [0.04-1.21]
	NA n (%)	3 (0.48)	26 (0.90)	8 (1.90)
Platelets_G_L (/nl)
	Alcazer et al. 2024 Mean (sd)	91.63 (92.59)	88.82 (77.09)	41.80 (36.64)
	Alcazer et al. 2024 Median [IQR]	52.50 [30.00-131.00]	66.00 [36.00-120.00]	30.50 [17.00-52.25]
	Mean (sd)	72.72 (80.48)	80.00 (95.94)	44.07 (44.17)
	Median [IQR]	44.00 [21.00-93.00]	51.00 [27.00-102.00]	30.00 [16.00-54.50]
	NA n (%)	0 (0.00)	0 (0.00)	1 (0.24)
Lymphocytes_G_L (/nl)
	Alcazer et al. 2024 Mean (sd)	3.72 (5.19)	3.37 (4.96)	1.33 (1.36)
	Alcazer et al. 2024 Median [IQR]	2.49 [1.23-4.11]	1.89 [1.05-3.80]	0.90 [0.50-1.65]
	Mean (sd)	18.62 (47.44)	6.06 (15.97)	2.28 (5.65)
	Median [IQR]	3.15 [1.24-10.79]	2.03 [1.00-5.00]	0.93 [0.53-2.01]
	NA n (%)	2 (0.32)	7 (0.24)	1 (0.24)
age (years)
	Alcazer et al. 2024 Mean (sd)	37.74 (24.95)	60.99 (17.20)	49.13 (20.74)
	Alcazer et al. 2024 Median [IQR]	36.48 [17.00-59.98]	64.00 [51.10-73.00]	51.00 [33.08-63.39]
	Mean (sd)	41.88 (16.28)	57.18 (16.91)	45.85 (17.10)
	Median [IQR]	40.00 [28.00-54.00]	59.00 [45.00-70.83]	44.00 [32.00-57.13]
	NA n (%)	0 (0.00)	0 (0.00)	0 (0.00)

## Sheet: Suppl. Data 3
Variable	Type	ALL (n=1254)	AML (n=143)	APL (n=18)
MCV_fL (fl)
	Alcazer et al. 2024 Mean (sd)	86.64 (8.61)	95.93 (8.77)	89.36 (7.23)
	Alcazer et al. 2024 Median [IQR]	86.40 [81.57-91.50]	95.70 [90.10-101.30]	89.70 [84.05-93.85]
	Mean (sd)	85.75 (5.42)	89.58 (10.02)	86.88 (9.37)
	Median [IQR]	87.00 [86.00-87.00]	89.10 [82.10-96.80]	87.05 [83.45-91.90]
	NA n (%)	0 (0.00)	0 (0.00)	0 (0.00)
PT_percent (%)
	Alcazer et al. 2024 Mean (sd)	84.32 (13.66)	76.03 (16.58)	61.78 (16.15)
	Alcazer et al. 2024 Median [IQR]	86.00 [77.00-94.00]	78.00 [66.00-88.00]	62.00 [53.00-71.00]
	Mean (sd)	84.11 (19.56)	80.42 (20.16)	90.52 (47.88)
	Median [IQR]	84.00 [71.10-97.52]	77.35 [67.23-94.40]	78.44 [54.11-119.00]
	NA n (%)	865 (68.98)	9 (6.29)	0 (0.00)
LDH_UI_L (U/l)
	Alcazer et al. 2024 Mean (sd)	1068.50 (1593.61)	742.53 (1084.42)	474.30 (387.43)
	Alcazer et al. 2024 Median [IQR]	566.00 [351.00-1112.00]	396.50 [235.75-763.75]	363.00 [239.00-553.00]
	Mean (sd)	558.46 (847.76)	522.86 (392.98)	568.41 (670.06)
	Median [IQR]	351.50 [249.82-500.00]	407.50 [240.25-657.75]	291.50 [252.25-414.00]
	NA n (%)	6 (0.48)	1 (0.70)	0 (0.00)
MCHC_g_L (g/l)
	Alcazer et al. 2024 Mean (sd)	288.34 (113.32)	278.89 (122.22)	317.78 (98.68)
	Alcazer et al. 2024 Median [IQR]	336.00 [319.00-346.25]	336.00 [318.00-346.00]	350.00 [342.00-357.75]
	Mean (sd)	338.12 (18.30)	338.35 (19.13)	348.50 (11.41)
	Median [IQR]	340.00 [340.00-340.00]	337.00 [325.50-350.50]	346.50 [339.25-358.00]
	NA n (%)	0 (0.00)	0 (0.00)	0 (0.00)
WBC_G_L (/nl)
	Alcazer et al. 2024 Mean (sd)	39.24 (81.18)	37.75 (65.18)	16.10 (32.14)
	Alcazer et al. 2024 Median [IQR]	9.74 [3.80-32.26]	9.46 [2.50-42.30]	3.20 [1.18-17.68]
	Mean (sd)	24.49 (54.76)	29.90 (58.96)	31.13 (66.12)
	Median [IQR]	7.80 [3.60-21.75]	7.60 [3.60-28.95]	3.90 [1.20-10.72]
	NA n (%)	0 (0.00)	0 (0.00)	0 (0.00)
Fibrinogen_g_L (g/l)
	Alcazer et al. 2024 Mean (sd)	4.13 (1.66)	4.18 (1.67)	2.51 (8.42)
	Alcazer et al. 2024 Median [IQR]	3.85 [3.08-5.00]	3.92 [3.10-5.10]	1.57 [1.00-2.20]
	Mean (sd)	3.29 (0.99)	2.63 (1.47)	1.93 (1.50)
	Median [IQR]	3.50 [3.50-3.50]	2.63 [1.84-3.44]	1.56 [1.11-2.16]
	NA n (%)	47 (3.75)	11 (7.69)	0 (0.00)
Monocytes_G_L (/nl)
	Alcazer et al. 2024 Mean (sd)	0.49 (1.22)	5.34 (17.95)	0.14 (0.40)
	Alcazer et al. 2024 Median [IQR]	0.10 [0.00-0.40]	0.24 [0.03-2.40]	0.00 [0.00-0.10]
	Mean (sd)	2.95 (40.67)	9.09 (30.74)	9.41 (27.20)
	Median [IQR]	0.30 [0.06-1.10]	0.61 [0.18-2.60]	0.77 [0.31-2.66]
	NA n (%)	3 (0.24)	1 (0.70)	0 (0.00)
Platelets_G_L (/nl)
	Alcazer et al. 2024 Mean (sd)	91.63 (92.59)	88.82 (77.09)	41.80 (36.64)
	Alcazer et al. 2024 Median [IQR]	52.50 [30.00-131.00]	66.00 [36.00-120.00]	30.50 [17.00-52.25]
	Mean (sd)	90.06 (95.53)	75.54 (87.71)	31.67 (42.73)
	Median [IQR]	55.00 [25.00-120.00]	47.00 [26.50-84.50]	16.00 [10.75-29.25]
	NA n (%)	11 (0.88)	0 (0.00)	0 (0.00)
Lymphocytes_G_L (/nl)
	Alcazer et al. 2024 Mean (sd)	3.72 (5.19)	3.37 (4.96)	1.33 (1.36)
	Alcazer et al. 2024 Median [IQR]	2.49 [1.23-4.11]	1.89 [1.05-3.80]	0.90 [0.50-1.65]
	Mean (sd)	9.78 (35.14)	8.95 (20.12)	7.96 (19.70)
	Median [IQR]	2.90 [1.39-5.80]	2.82 [1.04-6.15]	1.14 [0.79-2.18]
	NA n (%)	0 (0.00)	0 (0.00)	0 (0.00)
age (years)
	Alcazer et al. 2024 Mean (sd)	37.74 (24.95)	60.99 (17.20)	49.13 (20.74)
	Alcazer et al. 2024 Median [IQR]	36.48 [17.00-59.98]	64.00 [51.10-73.00]	51.00 [33.08-63.39]
	Mean (sd)	7.10 (4.57)	12.00 (4.92)	15.46 (3.05)
	Median [IQR]	6.00 [3.00-10.00]	14.00 [8.00-16.00]	16.50 [15.00-17.06]
	NA n (%)	0 (0.00)	0 (0.00)	0 (0.00)

## Sheet: Suppl. Data 4
Leukemia Type	Metric	City	No Cutoff		Confident Cutoff
ALL
	AUC
		All Centers	0.74 [0.74-0.74]		0.83 [0.83-0.83]
		Turkey	0.70 [0.70-0.70]		N/A
		Vessen	0.65 [0.65-0.65]		N/A
		Antananarivo	0.66 [0.65-0.66]		N/A
		Newcastle	N/A		N/A
		Suzhou	0.81 [0.81-0.82]		N/A
		Kolkata	0.48 [0.48-0.49]		N/A
	Accuracy
		All Centers	0.62 [0.62-0.62]		0.64 [0.64-0.64]
		Turkey	0.60 [0.60-0.60]		0.62 [0.62-0.62]
		Vessen	0.59 [0.59-0.59]		0.37 [0.37-0.38]
		Antananarivo	0.55 [0.55-0.55]		N/A
		Newcastle	0.64 [0.64-0.64]		N/A
		Suzhou	0.66 [0.66-0.66]		N/A
		Kolkata	0.33 [0.32-0.33]		N/A
	Precision
		All Centers	94.0% [94.0-94.0]		100.0% [100.0-100.0]
		Turkey	89.0% [89.0-89.0]		100.0% [100.0-100.0]
		Vessen	84.0% [84.0-85.0]		100.0% [100.0-100.0]
		Antananarivo	93.0% [93.0-93.0]		N/A
		Newcastle	100.0% [100.0-100.0]		N/A
		Suzhou	92.0% [92.0-92.0]		N/A
		Kolkata	53.0% [53.0-54.0]		N/A
	Recall
		All Centers	61.0% [61.0-61.0]		47.0% [46.0-47.0]
		Turkey	54.0% [54.0-54.0]		62.0% [62.0-62.0]
		Vessen	60.0% [60.0-60.0]		37.0% [37.0-38.0]
		Antananarivo	29.0% [28.0-29.0]		N/A
		Newcastle	64.0% [64.0-64.0]		N/A
		Suzhou	46.0% [46.0-46.0]		N/A
		Kolkata	29.0% [28.0-29.0]		N/A
	F1 Score
		All Centers	0.74 [0.74-0.74]		0.63 [0.63-0.64]
		Turkey	0.67 [0.67-0.67]		0.76 [0.76-0.76]
		Vessen	0.70 [0.70-0.70]		0.53 [0.53-0.54]
		Antananarivo	0.43 [0.43-0.44]		N/A
		Newcastle	0.78 [0.78-0.78]		N/A
		Suzhou	0.61 [0.61-0.61]		N/A
		Kolkata	0.37 [0.36-0.37]		N/A
AML
	AUC
		All Centers	0.64 [0.64-0.64]		0.89 [0.88-0.89]
		Turkey	0.61 [0.61-0.61]		N/A
		Vessen	0.61 [0.61-0.61]		N/A
		Antananarivo	0.66 [0.66-0.67]		N/A
		Newcastle	N/A		N/A
		Suzhou	0.81 [0.81-0.81]		N/A
		Kolkata	N/A		N/A
	Accuracy
		All Centers	0.65 [0.65-0.65]		0.86 [0.86-0.86]
		Turkey	0.60 [0.60-0.60]		N/A
		Vessen	0.68 [0.67-0.68]		N/A
		Antananarivo	0.54 [0.54-0.54]		N/A
		Newcastle	N/A		N/A
		Suzhou	0.68 [0.68-0.68]		N/A
		Kolkata	N/A		N/A
	Precision
		All Centers	16.0% [16.0-16.0]		77.0% [76.0-77.0]
		Turkey	32.0% [32.0-32.0]		N/A
		Vessen	27.0% [27.0-27.0]		N/A
		Antananarivo	45.0% [45.0-46.0]		N/A
		Newcastle	N/A		N/A
		Suzhou	53.0% [53.0-53.0]		N/A
		Kolkata	N/A		N/A
	Recall
		All Centers	59.0% [58.0-59.0]		81.0% [81.0-82.0]
		Turkey	59.0% [59.0-59.0]		N/A
		Vessen	38.0% [37.0-38.0]		N/A
		Antananarivo	93.0% [93.0-94.0]		N/A
		Newcastle	N/A		N/A
		Suzhou	93.0% [93.0-94.0]		N/A
		Kolkata	N/A		N/A
	F1 Score
		All Centers	0.25 [0.25-0.25]		0.78 [0.78-0.79]
		Turkey	0.41 [0.41-0.41]		N/A
		Vessen	0.31 [0.31-0.32]		N/A
		Antananarivo	0.61 [0.61-0.61]		N/A
		Newcastle	N/A		N/A
		Suzhou	0.67 [0.67-0.68]		N/A
		Kolkata	N/A		N/A
APL
	AUC
		All Centers	0.80 [0.80-0.80]		N/A
		Turkey	N/A		N/A
		Vessen	N/A		N/A
		Antananarivo	N/A		N/A
		Newcastle	N/A		N/A
		Suzhou	N/A		N/A
		Kolkata	N/A		N/A
	Accuracy
		All Centers	0.94 [0.94-0.94]		N/A
		Turkey	N/A		N/A
		Vessen	N/A		N/A
		Antananarivo	N/A		N/A
		Newcastle	N/A		N/A
		Suzhou	N/A		N/A
		Kolkata	N/A		N/A
	Precision
		All Centers	9.0% [9.0-9.0]		N/A
		Turkey	N/A		N/A
		Vessen	N/A		N/A
		Antananarivo	N/A		N/A
		Newcastle	N/A		N/A
		Suzhou	N/A		N/A
		Kolkata	N/A		N/A
	Recall
		All Centers	41.0% [41.0-42.0]		N/A
		Turkey	N/A		N/A
		Vessen	N/A		N/A
		Antananarivo	N/A		N/A
		Newcastle	N/A		N/A
		Suzhou	N/A		N/A
		Kolkata	N/A		N/A
	F1 Score
		All Centers	0.15 [0.15-0.15]		N/A
		Turkey	N/A		N/A
		Vessen	N/A		N/A
		Antananarivo	N/A		N/A
		Newcastle	N/A		N/A
		Suzhou	N/A		N/A
		Kolkata	N/A		N/A
