# Supplementary material for: International testing and refinement of AI algorithms predicting acute leukemia subtypes from routine laboratory data
Source: Nat Commun. 2026 Mar 20;17:2649. doi: 10.1038/s41467-026-70584-z (PMC13004982; doi:10.1038/s41467-026-70584-z)
Supplement: Supplementary file 6 — Source data [file 41467_2026_70584_MOESM6_ESM.xlsx]

## Sheet: Figure 1b
	UN criteria
High income	9
Upper-mid	4
Lower-mid	2
Low	1

## Sheet: Figure 1c
	Adults
ALL	655
AML	3250
APL	432

## Sheet: Figure 1d
AML ROC Data					APL ROC Data					ALL ROC Data
No Cutoff					No Cutoff					No Cutoff
Point 1	FPR=0.0000, TPR=0.0000				Point 1	FPR=0.0000, TPR=0.0000				Point 1	FPR=0.0000, TPR=0.0000
Point 2	FPR=0.0000, TPR=0.0004				Point 2	FPR=0.0000, TPR=0.0023				Point 2	FPR=0.0000, TPR=0.0016
Point 3	FPR=0.0000, TPR=0.0929				Point 3	FPR=0.0000, TPR=0.0350				Point 3	FPR=0.0003, TPR=0.0016
Point 4	FPR=0.0010, TPR=0.0929				Point 4	FPR=0.0003, TPR=0.0350				Point 4	FPR=0.0003, TPR=0.0130
Point 5	FPR=0.0010, TPR=0.1295				Point 5	FPR=0.0003, TPR=0.0374				Point 5	FPR=0.0006, TPR=0.0130
Point 6	FPR=0.0019, TPR=0.1295				Point 6	FPR=0.0006, TPR=0.0374				Point 6	FPR=0.0006, TPR=0.0276
Point 7	FPR=0.0019, TPR=0.1302				Point 7	FPR=0.0006, TPR=0.0491				Point 7	FPR=0.0012, TPR=0.0276
Point 8	FPR=0.0029, TPR=0.1302				Point 8	FPR=0.0009, TPR=0.0491				Point 8	FPR=0.0012, TPR=0.0439
Point 9	FPR=0.0029, TPR=0.1438				Point 9	FPR=0.0009, TPR=0.0678				Point 9	FPR=0.0015, TPR=0.0439
Point 10	FPR=0.0038, TPR=0.1438				Point 10	FPR=0.0012, TPR=0.0678				Point 10	FPR=0.0015, TPR=0.0472
... and 1122 more points					... and 415 more points					... and 829 more points

## Sheet: Figure 1e
AML ROC Data					APL ROC Data					ALL ROC Data
No Cutoff		Confident Cutoff			No Cutoff		Confident Cutoff			No Cutoff		Confident Cutoff
Point 1	FPR=0.0000, TPR=0.0000	PPV Cutoff	0.9448		Point 1	FPR=0.0000, TPR=0.0000	PPV Cutoff	0.7488		Point 1	FPR=0.0000, TPR=0.0000	PPV Cutoff	0.9594
Point 2	FPR=0.0000, TPR=0.0004	Point 1	FPR=0.0000, TPR=0.0000		Point 2	FPR=0.0000, TPR=0.0023	Point 1	FPR=0.0000, TPR=0.0000		Point 2	FPR=0.0000, TPR=0.0016	Point 1	FPR=0.0000, TPR=0.0000
Point 3	FPR=0.0000, TPR=0.0929	Point 2	FPR=0.0000, TPR=0.0012		Point 3	FPR=0.0000, TPR=0.0350	Point 2	FPR=0.0000, TPR=0.0093		Point 3	FPR=0.0003, TPR=0.0016	Point 2	FPR=0.0000, TPR=0.0227
Point 4	FPR=0.0010, TPR=0.0929	Point 3	FPR=0.0000, TPR=0.3179		Point 4	FPR=0.0003, TPR=0.0350	Point 3	FPR=0.0000, TPR=0.1389		Point 4	FPR=0.0003, TPR=0.0130	Point 3	FPR=0.0011, TPR=0.0227
Point 5	FPR=0.0010, TPR=0.1295	Point 4	FPR=0.0066, TPR=0.3179		Point 5	FPR=0.0003, TPR=0.0374	Point 4	FPR=0.0012, TPR=0.1389		Point 5	FPR=0.0006, TPR=0.0130	Point 4	FPR=0.0011, TPR=0.1818
Point 6	FPR=0.0019, TPR=0.1295	Point 5	FPR=0.0066, TPR=0.4434		Point 6	FPR=0.0006, TPR=0.0374	Point 5	FPR=0.0012, TPR=0.1481		Point 6	FPR=0.0006, TPR=0.0276	Point 5	FPR=0.0022, TPR=0.1818
Point 7	FPR=0.0019, TPR=0.1302	Point 6	FPR=0.0132, TPR=0.4434		Point 7	FPR=0.0006, TPR=0.0491	Point 6	FPR=0.0023, TPR=0.1481		Point 7	FPR=0.0012, TPR=0.0276	Point 6	FPR=0.0022, TPR=0.2955
Point 8	FPR=0.0029, TPR=0.1302	Point 7	FPR=0.0132, TPR=0.4458		Point 8	FPR=0.0009, TPR=0.0491	Point 7	FPR=0.0023, TPR=0.1944		Point 8	FPR=0.0012, TPR=0.0439	Point 7	FPR=0.0161, TPR=0.2955
Point 9	FPR=0.0029, TPR=0.1438	Point 8	FPR=0.0197, TPR=0.4458		Point 9	FPR=0.0009, TPR=0.0678	Point 8	FPR=0.0035, TPR=0.1944		Point 9	FPR=0.0015, TPR=0.0439	Point 8	FPR=0.0161, TPR=0.3182
Point 10	FPR=0.0038, TPR=0.1438	Point 9	FPR=0.0197, TPR=0.4921		Point 10	FPR=0.0012, TPR=0.0678	Point 9	FPR=0.0035, TPR=0.2685		Point 10	FPR=0.0015, TPR=0.0472	Point 9	FPR=0.0280, TPR=0.3182
... and 1122 more points		Point 10	FPR=0.0263, TPR=0.4921		... and 415 more points		Point 10	FPR=0.0046, TPR=0.2685		... and 829 more points		Point 10	FPR=0.0280, TPR=0.3409
		... and 69 more points					... and 40 more points					... and 53 more points

## Sheet: Figure 2
Site	Diagnosis	n	AUC
Antananarivo	ALL	81	0.766
Antananarivo	AML	81	0.696
Antananarivo	APL	81	0.633
Barcelona	ALL	137
Barcelona	AML	137	0.866
Barcelona	APL	137	0.938
Bochum	ALL	72	0.891
Bochum	AML	72	0.871
Bochum	APL	72
Buenos aires	ALL	115	0.757
Buenos aires	AML	115	0.712
Buenos aires	APL	115	0.829
Dallas	ALL	280
Dallas	AML	280	0.684
Dallas	APL	280	0.679
Hannover	ALL	644	0.855
Hannover	AML	644	0.85
Hannover	APL	644	0.962
Kolkata	ALL	110	0.468
Kolkata	AML	110	0.482
Kolkata	APL	110	0.826
Lagos	ALL	51	0.492
Lagos	AML	51	0.522
Lagos	APL	51	0.917
Maastricht	ALL	242	0.917
Maastricht	AML	242	0.928
Maastricht	APL	242	0.979
Melbourne	ALL	354
Melbourne	AML	354	0.935
Melbourne	APL	354	0.97
Milano	ALL	176	0.797
Milano	AML	176	0.767
Milano	APL	176	0.831
Rome	ALL	115	0.727
Rome	AML	115	0.827
Rome	APL	115	0.902
Salamanca	ALL	197	0.788
Salamanca	AML	197	0.885
Salamanca	APL	197	0.985
Sao paulo	ALL	335	0.769
Sao paulo	AML	335	0.841
Sao paulo	APL	335	0.922
Suzhou	ALL	1195	0.824
Suzhou	AML	1195	0.827
Suzhou	APL	1195	0.928
Wroclaw	ALL	181	0.807
Wroclaw	AML	181	0.849
Wroclaw	APL	181	0.936

## Sheet: Figure 3a
AML			APL			ALL
City/Country	AML Prediction Score		City/Country	APL Prediction Score		City/Country	ALL Prediction Score
Dallas	0.743513		Melbourne	0.6485		Maastricht	0.85027
Dallas	0.937589		Melbourne	0.964733		Maastricht	0.712849
Dallas	0.954143		Melbourne	0.593255		Maastricht	0.937517
Dallas	0.817264		Melbourne	0.807082		Maastricht	0.917011
Dallas	0.971756		Melbourne	0.854832		Maastricht	0.905352
Dallas	0.983102		Melbourne	0.664589		Maastricht	0.602245
Dallas	0.963309		Melbourne	0.57625		Maastricht	0.945628
Dallas	0.953612		Melbourne	0.813468		Maastricht	0.883968
Dallas	0.680914		Melbourne	0.528753		Maastricht	0.96679
Dallas	0.831198		Melbourne	0.61288		Maastricht	0.502069
Dallas	0.962313		Melbourne	0.625435		Maastricht	0.94821
Dallas	0.709773		Melbourne	0.82562		Maastricht	0.620212
Dallas	0.755704		Melbourne	0.498387		Maastricht	0.955303
Dallas	0.966966		Maastricht	0.91918		Maastricht	0.655481
Dallas	0.932226		Maastricht	0.949671		Maastricht	0.604018
Dallas	0.710928		Maastricht	0.929174		Maastricht	0.840257
Dallas	0.991941		Maastricht	0.765458		Maastricht	0.715218
Dallas	0.674995		Maastricht	0.67326		Maastricht	0.971833
Dallas	0.845632		Maastricht	0.857285		Maastricht	0.965694
Dallas	0.649884		Maastricht	0.653853		Maastricht	0.848926
Dallas	0.895203		Maastricht	0.96836		Maastricht	0.640177
Dallas	0.809745		Maastricht	0.480939		Maastricht	0.886551
Dallas	0.958605		Barcelona	0.517593		Maastricht	0.600121
Dallas	0.635015		Barcelona	0.546784		Maastricht	0.957936
Dallas	0.68468		Barcelona	0.837535		Maastricht	0.581199
Dallas	0.649042		Barcelona	0.471152		Maastricht	0.749646
Dallas	0.901123		Barcelona	0.956678		Maastricht	0.930083
Dallas	0.980646		Barcelona	0.684861		Maastricht	0.937517
Dallas	0.736199		Barcelona	0.513962		Maastricht	0.913818
Dallas	0.93082		Barcelona	0.672649		Maastricht	0.778118
Dallas	0.869512		Wroclaw	0.971693		Maastricht	0.658567
Dallas	0.680761		Wroclaw	0.917931		Maastricht	0.923329
Dallas	0.977005		Wroclaw	0.588951		Maastricht	0.749203
Dallas	0.65645		Wroclaw	0.72513		Maastricht	0.868685
Dallas	0.928091		Wroclaw	0.972682		Maastricht	0.956928
Dallas	0.741867		Wroclaw	0.612271		Maastricht	0.752408
Dallas	0.439113		Wroclaw	0.939546		Maastricht	0.50629
Dallas	0.987408		Wroclaw	0.559773		Maastricht	0.938778
Dallas	0.871926		Wroclaw	0.921337		Maastricht	0.704878
Dallas	0.729924		Wroclaw	0.518102		Maastricht	0.881197
Dallas	0.948644		Wroclaw	0.727518		Bochum	0.567214
Dallas	0.890086		Wroclaw	0.903654		Bochum	0.796175
Dallas	0.811617		Wroclaw	0.960604		Bochum	0.903334
Dallas	0.96372		Wroclaw	0.7197		Bochum	0.88458
Dallas	0.945906		Wroclaw	0.515433		Bochum	0.748412
Dallas	0.443494		Wroclaw	0.690422		Bochum	0.602033
Dallas	0.614263		Wroclaw	0.673881		Kolkata	0.778112
Dallas	0.790886		Wroclaw	0.769252		Kolkata	0.84121
Dallas	0.927349		Wroclaw	0.707222		Kolkata	0.600234
Dallas	0.807287		Wroclaw	0.819951		Kolkata	0.955935
Dallas	0.979352		Wroclaw	0.760167		Kolkata	0.77438
Dallas	0.909026		Wroclaw	0.720924		Kolkata	0.612827
Dallas	0.838637		Wroclaw	0.837166		Kolkata	0.508403
Dallas	0.697091		Wroclaw	0.647565		Kolkata	0.582694
Dallas	0.972377		Wroclaw	0.847085		Rome	0.75676
Dallas	0.586607		Wroclaw	0.821008		Rome	0.93108
Dallas	0.890838		Wroclaw	0.935606		Rome	0.513733
Dallas	0.975017		Wroclaw	0.899457		Rome	0.747363
Dallas	0.960287		Wroclaw	0.974495		Rome	0.717387
Dallas	0.71577		Wroclaw	0.513344		Rome	0.599163
Dallas	0.984062		Wroclaw	0.754759		Rome	0.928386
Dallas	0.933867		Wroclaw	0.687113		Salamanca	0.837295
Dallas	0.754265		Wroclaw	0.858341		Salamanca	0.560221
Dallas	0.645084		Wroclaw	0.746805		Salamanca	0.619996
Dallas	0.490141		Wroclaw	0.626424		Salamanca	0.947927
Dallas	0.964192		Wroclaw	0.499211		Salamanca	0.712646
Dallas	0.876279		Wroclaw	0.795661		Salamanca	0.406596
Dallas	0.669669		Wroclaw	0.701226		Salamanca	0.479593
Dallas	0.540554		Wroclaw	0.638581		Salamanca	0.599074
Dallas	0.958577		Wroclaw	0.919964		Sao paulo	0.859592
Dallas	0.992488		Wroclaw	0.584382		Sao paulo	0.838928
Dallas	0.950454		Wroclaw	0.371174		Sao paulo	0.673285
Dallas	0.874766		Wroclaw	0.792083		Sao paulo	0.918155
Dallas	0.815517		Wroclaw	0.596694		Sao paulo	0.525239
Dallas	0.423033		Wroclaw	0.51686		Sao paulo	0.951925
Dallas	0.652944		Wroclaw	0.530557		Sao paulo	0.572053
Dallas	0.857786		Rome	0.818958		Sao paulo	0.613155
Dallas	0.958188		Rome	0.597201		Sao paulo	0.539961
Dallas	0.801988		Rome	0.552358		Sao paulo	0.965665
Dallas	0.931336		Rome	0.939152		Sao paulo	0.592922
Dallas	0.927224		Rome	0.891631		Sao paulo	0.935437
Dallas	0.949596		Rome	0.808114		Sao paulo	0.793181
Dallas	0.793005		Rome	0.813747		Sao paulo	0.848325
Dallas	0.606975		Rome	0.955385		Sao paulo	0.499525
Dallas	0.96196		Rome	0.789936		Sao paulo	0.661269
Dallas	0.960022		Rome	0.916838		Sao paulo	0.509043
Dallas	0.948061		Rome	0.79107		Sao paulo	0.75949
Dallas	0.778083		Rome	0.707909		Sao paulo	0.678493
Dallas	0.966189		Rome	0.740666		Sao paulo	0.955724
Dallas	0.935162		Rome	0.701054		Sao paulo	0.790301
Dallas	0.879445		Rome	0.787796		Sao paulo	0.959364
Dallas	0.92372		Rome	0.912468		Sao paulo	0.798479
Dallas	0.956884		Salamanca	0.662555		Sao paulo	0.828906
Dallas	0.883249		Salamanca	0.909674		Sao paulo	0.871338
Dallas	0.895609		Salamanca	0.469746		Sao paulo	0.641182
Dallas	0.987397		Salamanca	0.738809		Sao paulo	0.755085
Dallas	0.514648		Salamanca	0.611682		Sao paulo	0.850778
Dallas	0.925579		Salamanca	0.559364		Sao paulo	0.473604
Dallas	0.536287		Salamanca	0.710031		Sao paulo	0.620547
Dallas	0.985295		Salamanca	0.940839		Sao paulo	0.809816
Dallas	0.974786		Salamanca	0.564408		Sao paulo	0.463033
Dallas	0.874968		Salamanca	0.845934		Sao paulo	0.675788
Dallas	0.982248		Salamanca	0.813846		Sao paulo	0.974644
Dallas	0.97549		Salamanca	0.759483		Sao paulo	0.631516
Dallas	0.884606		Salamanca	0.942729		Sao paulo	0.944194
Dallas	0.85473		Sao paulo	0.433832		Sao paulo	0.803682
Dallas	0.95378		Sao paulo	0.75175		Sao paulo	0.877317
Dallas	0.880287		Sao paulo	0.798198		Sao paulo	0.582369
Dallas	0.957698		Sao paulo	0.930084		Sao paulo	0.916867
Dallas	0.965928		Sao paulo	0.764969		Sao paulo	0.904175
Dallas	0.924273		Sao paulo	0.962413		Sao paulo	0.707712
Dallas	0.926012		Sao paulo	0.929014		Sao paulo	0.522185
Dallas	0.98441		Sao paulo	0.739922		Sao paulo	0.831785
Dallas	0.813895		Sao paulo	0.628516		Sao paulo	0.927947
Dallas	0.936558		Sao paulo	0.643589		Sao paulo	0.963028
Dallas	0.916401		Sao paulo	0.822379		Sao paulo	0.967795
Dallas	0.845303		Sao paulo	0.893215		Sao paulo	0.894254
Dallas	0.891458		Sao paulo	0.748821		Sao paulo	0.85618
Dallas	0.661105		Sao paulo	0.909993		Sao paulo	0.90089
Dallas	0.967877		Sao paulo	0.803511		Sao paulo	0.941688
Dallas	0.758025		Sao paulo	0.450789		Sao paulo	0.5166
Dallas	0.901601		Sao paulo	0.775222		Sao paulo	0.981341
Dallas	0.900198		Sao paulo	0.716013		Sao paulo	0.743833
Dallas	0.82849		Sao paulo	0.6366		Sao paulo	0.849818
Dallas	0.718311		Sao paulo	0.484201		Sao paulo	0.959688
Dallas	0.943017		Sao paulo	0.455363		Buenos aires	0.502095
Dallas	0.980961		Sao paulo	0.972243		Buenos aires	0.888158
Dallas	0.982007		Sao paulo	0.957821		Buenos aires	0.668708
Dallas	0.988075		Sao paulo	0.778983		Buenos aires	0.624351
Dallas	0.889058		Sao paulo	0.753576		Buenos aires	0.795869
Dallas	0.963001		Sao paulo	0.706639		Buenos aires	0.485049
Dallas	0.983909		Sao paulo	0.878958		Buenos aires	0.68057
Dallas	0.533128		Sao paulo	0.805718		Buenos aires	0.58164
Dallas	0.957187		Sao paulo	0.805302		Milano	0.939907
Dallas	0.78644		Sao paulo	0.522505		Milano	0.51018
Dallas	0.901597		Sao paulo	0.777105		Milano	0.578125
Dallas	0.786173		Sao paulo	0.963655		Milano	0.929916
Dallas	0.986146		Sao paulo	0.852967		Milano	0.579097
Dallas	0.953349		Sao paulo	0.528845		Milano	0.610256
Dallas	0.98802		Sao paulo	0.744475		Milano	0.899715
Dallas	0.968391		Sao paulo	0.385658		Milano	0.50921
Dallas	0.926372		Sao paulo	0.741361		Milano	0.841201
Dallas	0.805124		Sao paulo	0.762346		Milano	0.945908
Dallas	0.83314		Sao paulo	0.817332		Milano	0.729038
Dallas	0.821446		Sao paulo	0.716818		Milano	0.855997
Dallas	0.721463		Sao paulo	0.530707		Suzhou	0.434345
Dallas	0.961245		Sao paulo	0.721523		Suzhou	0.580841
Dallas	0.966141		Sao paulo	0.896034		Suzhou	0.389784
Dallas	0.883902		Sao paulo	0.491154		Suzhou	0.619083
Dallas	0.868277		Sao paulo	0.50477		Suzhou	0.684783
Dallas	0.545802		Sao paulo	0.693073		Suzhou	0.957774
Dallas	0.888155		Sao paulo	0.831344		Suzhou	0.568359
Dallas	0.688351		Sao paulo	0.584838		Suzhou	0.95858
Dallas	0.957925		Sao paulo	0.882809		Suzhou	0.595282
Dallas	0.641591		Sao paulo	0.66743		Suzhou	0.684857
Dallas	0.930305		Sao paulo	0.361521		Suzhou	0.530035
Dallas	0.779294		Sao paulo	0.52265		Suzhou	0.506289
Dallas	0.910844		Sao paulo	0.824957		Suzhou	0.754642
Dallas	0.978694		Sao paulo	0.500973		Suzhou	0.88109
Dallas	0.955599		Sao paulo	0.621783		Suzhou	0.532502
Dallas	0.958608		Sao paulo	0.714341		Suzhou	0.838149
Dallas	0.936123		Sao paulo	0.758051		Suzhou	0.713126
Dallas	0.971991		Sao paulo	0.72349		Suzhou	0.692472
Dallas	0.923342		Milano	0.880236		Suzhou	0.840657
Dallas	0.90189		Milano	0.809669		Suzhou	0.487139
Dallas	0.862462		Milano	0.854544		Suzhou	0.675096
Dallas	0.900083		Milano	0.569551		Suzhou	0.626587
Dallas	0.921565		Milano	0.672463		Suzhou	0.801485
Dallas	0.950306		Milano	0.664754		Suzhou	0.776829
Dallas	0.917836		Milano	0.742807		Suzhou	0.78104
Dallas	0.768549		Milano	0.560932		Suzhou	0.925375
Dallas	0.796359		Suzhou	0.781166		Suzhou	0.646997
Dallas	0.98351		Suzhou	0.784371		Suzhou	0.804326
Dallas	0.809527		Suzhou	0.506901		Suzhou	0.915909
Dallas	0.892053		Suzhou	0.618358		Suzhou	0.818057
Dallas	0.917185		Suzhou	0.710917		Suzhou	0.872294
Dallas	0.869877		Suzhou	0.699046		Suzhou	0.679907
Dallas	0.983286		Suzhou	0.741062		Suzhou	0.484934
Dallas	0.969119		Suzhou	0.782384		Suzhou	0.83459
Dallas	0.750445		Suzhou	0.932643		Suzhou	0.657906
Dallas	0.818282		Suzhou	0.857653		Suzhou	0.624974
Dallas	0.809908		Suzhou	0.55496		Suzhou	0.871182
Dallas	0.983887		Suzhou	0.71192		Suzhou	0.49246
Dallas	0.934876		Suzhou	0.892455		Suzhou	0.827203
Dallas	0.971468		Suzhou	0.699664		Suzhou	0.55198
Dallas	0.847438		Suzhou	0.77729		Suzhou	0.662921
Dallas	0.886257		Suzhou	0.912455		Suzhou	0.827284
Dallas	0.931438		Suzhou	0.738365		Suzhou	0.888565
Dallas	0.745034		Suzhou	0.497577		Suzhou	0.769417
Dallas	0.849807		Suzhou	0.739882		Suzhou	0.388126
Dallas	0.662399		Suzhou	0.509506		Suzhou	0.543843
Dallas	0.89185		Suzhou	0.95679		Suzhou	0.55832
Dallas	0.922565		Suzhou	0.553617		Suzhou	0.78397
Dallas	0.949828		Suzhou	0.965332		Suzhou	0.734134
Dallas	0.521024		Suzhou	0.628076		Suzhou	0.784684
Dallas	0.746965		Suzhou	0.744963		Suzhou	0.566454
Dallas	0.733252		Suzhou	0.693529		Suzhou	0.399946
Dallas	0.958559		Suzhou	0.678179		Suzhou	0.724568
Dallas	0.90612		Suzhou	0.673714		Suzhou	0.603277
Dallas	0.704665		Suzhou	0.825238		Suzhou	0.508191
Dallas	0.980133		Suzhou	0.519471		Suzhou	0.646796
Dallas	0.868611		Suzhou	0.784019		Suzhou	0.440745
Dallas	0.897812		Suzhou	0.936649		Suzhou	0.736673
Dallas	0.872493		Suzhou	0.944354		Suzhou	0.860899
Dallas	0.612924		Suzhou	0.670003		Suzhou	0.502087
Dallas	0.966431		Suzhou	0.758629		Suzhou	0.656101
Dallas	0.819987		Suzhou	0.656468		Suzhou	0.890756
Dallas	0.900764		Suzhou	0.677737		Suzhou	0.609033
Dallas	0.933638		Suzhou	0.688785		Suzhou	0.553526
Dallas	0.935813		Suzhou	0.822083		Suzhou	0.554812
Dallas	0.974285		Suzhou	0.936259		Suzhou	0.736873
Dallas	0.845527		Suzhou	0.693855		Suzhou	0.817785
Dallas	0.975688		Suzhou	0.604229		Suzhou	0.568684
Dallas	0.887572		Suzhou	0.922592		Suzhou	0.482935
Dallas	0.793359		Suzhou	0.529714		Suzhou	0.795973
Dallas	0.956182		Suzhou	0.794619		Suzhou	0.718724
Dallas	0.756306		Suzhou	0.497974		Suzhou	0.578465
Dallas	0.641332		Suzhou	0.614134		Suzhou	0.652239
Dallas	0.925572		Suzhou	0.892434		Suzhou	0.699213
Dallas	0.849895		Suzhou	0.917117		Suzhou	0.863121
Dallas	0.826324		Suzhou	0.543155		Suzhou	0.605314
Dallas	0.743486		Suzhou	0.769976		Suzhou	0.588895
Dallas	0.549805		Suzhou	0.737416		Suzhou	0.745219
Dallas	0.959807		Suzhou	0.514354		Suzhou	0.602232
Dallas	0.869086		Suzhou	0.897405		Suzhou	0.602534
Dallas	0.975445		Suzhou	0.770411		Suzhou	0.584239
Dallas	0.904615		Suzhou	0.925865		Suzhou	0.820971
Dallas	0.784138		Suzhou	0.501658		Suzhou	0.754997
Dallas	0.819299		Suzhou	0.675752		Suzhou	0.39865
Dallas	0.699633		Suzhou	0.983211		Suzhou	0.605586
Dallas	0.849386		Suzhou	0.592151		Suzhou	0.915708
Melbourne	0.983932		Hannover	0.863033		Suzhou	0.956182
Melbourne	0.685316		Hannover	0.535991		Suzhou	0.520823
Melbourne	0.964748		Hannover	0.708754		Suzhou	0.838802
Melbourne	0.911099		Hannover	0.891343		Suzhou	0.921645
Melbourne	0.728054		Hannover	0.962246		Suzhou	0.587626
Melbourne	0.612761		Hannover	0.722547		Suzhou	0.808694
Melbourne	0.989161		Hannover	0.655397		Suzhou	0.934641
Melbourne	0.821434		Hannover	0.868223		Suzhou	0.809283
Melbourne	0.885653		Hannover	0.742367		Suzhou	0.497098
Melbourne	0.804313		Hannover	0.91169		Suzhou	0.621551
Melbourne	0.707919		Hannover	0.87356		Suzhou	0.788781
Melbourne	0.823527		Hannover	0.449863		Suzhou	0.573577
Melbourne	0.922435		Hannover	0.556724		Suzhou	0.782514
Melbourne	0.785108					Suzhou	0.443042
Melbourne	0.975223					Suzhou	0.676476
Melbourne	0.833603					Suzhou	0.692614
Melbourne	0.718453					Suzhou	0.812001
Melbourne	0.971689					Suzhou	0.739953
Melbourne	0.676614					Suzhou	0.68521
Melbourne	0.96303					Suzhou	0.813707
Melbourne	0.841847					Suzhou	0.640964
Melbourne	0.942501					Suzhou	0.816854
Melbourne	0.674002					Suzhou	0.896534
Melbourne	0.945585					Suzhou	0.960595
Melbourne	0.654714					Suzhou	0.687768
Melbourne	0.673789					Suzhou	0.960515
Melbourne	0.556553					Suzhou	0.795628
Melbourne	0.987368					Suzhou	0.648786
Melbourne	0.794808					Suzhou	0.725638
Melbourne	0.853455					Suzhou	0.606976
Melbourne	0.600934					Suzhou	0.512985
Melbourne	0.782736					Suzhou	0.491774
Melbourne	0.839749					Suzhou	0.768974
Melbourne	0.613741					Suzhou	0.474377
Melbourne	0.904059					Suzhou	0.522072
Melbourne	0.844364					Suzhou	0.793627
Melbourne	0.862088					Suzhou	0.364637
Melbourne	0.96144					Suzhou	0.749577
Melbourne	0.713832					Suzhou	0.834478
Melbourne	0.938087					Suzhou	0.685938
Melbourne	0.962811					Suzhou	0.441581
Melbourne	0.496852					Hannover	0.731117
Melbourne	0.962551					Hannover	0.886156
Melbourne	0.907119					Hannover	0.714577
Melbourne	0.960968					Hannover	0.85319
Melbourne	0.753063					Hannover	0.897443
Melbourne	0.858496					Hannover	0.591502
Melbourne	0.572232					Hannover	0.802479
Melbourne	0.983657					Hannover	0.645891
Melbourne	0.638412					Hannover	0.911744
Melbourne	0.952468					Hannover	0.536268
Melbourne	0.594214					Hannover	0.571781
Melbourne	0.551582					Hannover	0.665464
Melbourne	0.492803					Hannover	0.752749
Melbourne	0.654848					Hannover	0.511716
Melbourne	0.82863					Hannover	0.790199
Melbourne	0.805561					Hannover	0.598318
Melbourne	0.965716					Hannover	0.95358
Melbourne	0.826548					Hannover	0.549652
Melbourne	0.939797					Hannover	0.952172
Melbourne	0.910576					Hannover	0.933868
Melbourne	0.972227					Hannover	0.696245
Melbourne	0.839051					Hannover	0.514968
Melbourne	0.912208					Hannover	0.488978
Melbourne	0.83628					Hannover	0.915265
Melbourne	0.950334					Hannover	0.524572
Melbourne	0.986732					Hannover	0.856937
Melbourne	0.82661					Hannover	0.741892
Melbourne	0.846263					Hannover	0.939403
Melbourne	0.440501					Hannover	0.925511
Melbourne	0.942469					Hannover	0.935354
Melbourne	0.950599					Hannover	0.564329
Melbourne	0.810652					Hannover	0.533841
Melbourne	0.943159					Hannover	0.86085
Melbourne	0.990228					Hannover	0.514637
Melbourne	0.975805					Hannover	0.834257
Melbourne	0.987102					Hannover	0.729521
Melbourne	0.440363					Hannover	0.812672
Melbourne	0.918309					Hannover	0.503066
Melbourne	0.984159					Hannover	0.688178
Melbourne	0.596555					Hannover	0.958081
Melbourne	0.96146					Hannover	0.539757
Melbourne	0.80458					Hannover	0.975991
Melbourne	0.934862					Hannover	0.893104
Melbourne	0.981507					Hannover	0.644182
Melbourne	0.609073					Hannover	0.520128
Melbourne	0.474813					Hannover	0.64694
Melbourne	0.983309					Hannover	0.911672
Melbourne	0.95555					Hannover	0.704054
Melbourne	0.970584					Hannover	0.907815
Melbourne	0.416455					Hannover	0.655639
Melbourne	0.853834					Hannover	0.480386
Melbourne	0.932554
Melbourne	0.98615
Melbourne	0.942325
Melbourne	0.707188
Melbourne	0.981968
Melbourne	0.608119
Melbourne	0.692841
Melbourne	0.839055
Melbourne	0.855944
Melbourne	0.864427
Melbourne	0.945134
Melbourne	0.885735
Melbourne	0.508086
Melbourne	0.938114
Melbourne	0.983513
Melbourne	0.664151
Melbourne	0.930923
Melbourne	0.683941
Melbourne	0.932693
Melbourne	0.978024
Melbourne	0.927192
Melbourne	0.739118
Melbourne	0.607738
Melbourne	0.992338
Melbourne	0.934863
Melbourne	0.976221
Melbourne	0.908648
Melbourne	0.922018
Melbourne	0.915036
Melbourne	0.9866
Melbourne	0.765019
Melbourne	0.403584
Melbourne	0.928327
Melbourne	0.961835
Melbourne	0.461073
Melbourne	0.939094
Melbourne	0.985806
Melbourne	0.969742
Melbourne	0.772123
Melbourne	0.843493
Melbourne	0.914226
Melbourne	0.735774
Melbourne	0.868916
Melbourne	0.944088
Melbourne	0.948576
Melbourne	0.559204
Melbourne	0.885829
Melbourne	0.796077
Melbourne	0.993489
Melbourne	0.549081
Melbourne	0.788895
Melbourne	0.537144
Melbourne	0.884136
Melbourne	0.972
Melbourne	0.951388
Melbourne	0.982103
Melbourne	0.957292
Melbourne	0.698246
Melbourne	0.951591
Melbourne	0.88964
Melbourne	0.887218
Melbourne	0.630419
Melbourne	0.734104
Melbourne	0.585017
Melbourne	0.984018
Melbourne	0.809645
Melbourne	0.947745
Melbourne	0.704434
Melbourne	0.944383
Melbourne	0.947764
Melbourne	0.660818
Melbourne	0.599696
Melbourne	0.837022
Melbourne	0.930572
Melbourne	0.938979
Melbourne	0.919799
Melbourne	0.93178
Melbourne	0.926056
Melbourne	0.865362
Melbourne	0.825697
Melbourne	0.815774
Melbourne	0.92407
Melbourne	0.668716
Melbourne	0.763822
Melbourne	0.990311
Melbourne	0.938474
Melbourne	0.707672
Melbourne	0.885924
Melbourne	0.597649
Melbourne	0.960531
Melbourne	0.81784
Melbourne	0.81872
Melbourne	0.988971
Melbourne	0.99219
Melbourne	0.922629
Melbourne	0.977004
Melbourne	0.964127
Melbourne	0.8098
Melbourne	0.976264
Melbourne	0.538386
Melbourne	0.544589
Melbourne	0.902391
Melbourne	0.771393
Melbourne	0.644446
Melbourne	0.685095
Melbourne	0.554992
Melbourne	0.889139
Melbourne	0.932749
Melbourne	0.896544
Melbourne	0.959634
Melbourne	0.696988
Melbourne	0.923631
Melbourne	0.63367
Melbourne	0.428473
Melbourne	0.978433
Melbourne	0.582601
Melbourne	0.843821
Melbourne	0.929681
Melbourne	0.704155
Melbourne	0.976531
Melbourne	0.952527
Melbourne	0.414002
Melbourne	0.988673
Melbourne	0.813933
Melbourne	0.90591
Melbourne	0.959804
Melbourne	0.671626
Melbourne	0.768523
Melbourne	0.86244
Melbourne	0.903575
Melbourne	0.740863
Melbourne	0.725922
Melbourne	0.484289
Melbourne	0.980675
Melbourne	0.97933
Melbourne	0.862784
Melbourne	0.784305
Melbourne	0.711961
Melbourne	0.925976
Melbourne	0.932517
Melbourne	0.973828
Melbourne	0.768904
Melbourne	0.775961
Melbourne	0.953218
Melbourne	0.951549
Melbourne	0.965881
Melbourne	0.57689
Melbourne	0.982404
Melbourne	0.984321
Melbourne	0.809034
Melbourne	0.928419
Melbourne	0.736152
Melbourne	0.977305
Melbourne	0.934446
Melbourne	0.769181
Melbourne	0.946793
Melbourne	0.515069
Melbourne	0.522544
Melbourne	0.974057
Melbourne	0.858925
Melbourne	0.957292
Melbourne	0.76202
Melbourne	0.762937
Melbourne	0.93984
Melbourne	0.712536
Melbourne	0.948876
Melbourne	0.592191
Melbourne	0.935933
Melbourne	0.932754
Melbourne	0.68667
Melbourne	0.98502
Melbourne	0.691878
Melbourne	0.910435
Melbourne	0.914673
Melbourne	0.981979
Melbourne	0.984612
Melbourne	0.931144
Melbourne	0.953851
Melbourne	0.970459
Melbourne	0.673605
Melbourne	0.816266
Melbourne	0.867683
Melbourne	0.811946
Melbourne	0.925873
Melbourne	0.989174
Melbourne	0.565944
Melbourne	0.699173
Melbourne	0.812372
Melbourne	0.697138
Melbourne	0.544946
Melbourne	0.539882
Melbourne	0.883648
Melbourne	0.560786
Melbourne	0.985397
Melbourne	0.90386
Melbourne	0.661291
Melbourne	0.956069
Melbourne	0.978483
Melbourne	0.964446
Melbourne	0.781862
Melbourne	0.862203
Melbourne	0.990524
Melbourne	0.965127
Melbourne	0.969702
Melbourne	0.847724
Melbourne	0.963757
Melbourne	0.824188
Melbourne	0.642603
Melbourne	0.566979
Melbourne	0.955535
Melbourne	0.968821
Melbourne	0.975634
Melbourne	0.800187
Melbourne	0.726389
Melbourne	0.946872
Melbourne	0.837618
Melbourne	0.734921
Maastricht	0.770971
Maastricht	0.850295
Maastricht	0.836587
Maastricht	0.972188
Maastricht	0.963879
Maastricht	0.990016
Maastricht	0.843063
Maastricht	0.835022
Maastricht	0.980282
Maastricht	0.630231
Maastricht	0.942616
Maastricht	0.984058
Maastricht	0.739564
Maastricht	0.93545
Maastricht	0.766565
Maastricht	0.444313
Maastricht	0.754009
Maastricht	0.864216
Maastricht	0.976545
Maastricht	0.682629
Maastricht	0.87285
Maastricht	0.453587
Maastricht	0.933841
Maastricht	0.980934
Maastricht	0.957439
Maastricht	0.962963
Maastricht	0.588698
Maastricht	0.978488
Maastricht	0.978991
Maastricht	0.98698
Maastricht	0.740201
Maastricht	0.874704
Maastricht	0.966458
Maastricht	0.984185
Maastricht	0.861173
Maastricht	0.791523
Maastricht	0.735548
Maastricht	0.891423
Maastricht	0.785841
Maastricht	0.892773
Maastricht	0.97033
Maastricht	0.758975
Maastricht	0.791551
Maastricht	0.838982
Maastricht	0.812915
Maastricht	0.89385
Maastricht	0.94292
Maastricht	0.946077
Maastricht	0.94205
Maastricht	0.925471
Maastricht	0.943112
Maastricht	0.869935
Maastricht	0.816857
Maastricht	0.878739
Maastricht	0.864772
Maastricht	0.59784
Maastricht	0.720684
Maastricht	0.978794
Maastricht	0.78822
Maastricht	0.694393
Maastricht	0.592635
Maastricht	0.874621
Maastricht	0.902749
Maastricht	0.967937
Maastricht	0.868302
Maastricht	0.801818
Maastricht	0.798659
Maastricht	0.763368
Maastricht	0.830827
Maastricht	0.882918
Maastricht	0.876796
Maastricht	0.871912
Maastricht	0.976663
Maastricht	0.87166
Maastricht	0.930758
Maastricht	0.631426
Maastricht	0.984377
Maastricht	0.909618
Maastricht	0.94468
Maastricht	0.807479
Maastricht	0.827753
Maastricht	0.635242
Maastricht	0.9825
Maastricht	0.869668
Maastricht	0.991879
Maastricht	0.676543
Maastricht	0.987567
Maastricht	0.906268
Maastricht	0.986211
Maastricht	0.940194
Maastricht	0.892125
Maastricht	0.764361
Maastricht	0.513663
Maastricht	0.979808
Maastricht	0.807215
Maastricht	0.985583
Maastricht	0.854932
Maastricht	0.823532
Maastricht	0.96007
Maastricht	0.85332
Maastricht	0.802892
Maastricht	0.914361
Maastricht	0.963349
Maastricht	0.971122
Maastricht	0.940698
Maastricht	0.952124
Maastricht	0.734332
Maastricht	0.823265
Maastricht	0.847092
Maastricht	0.981731
Maastricht	0.820308
Maastricht	0.942582
Maastricht	0.976651
Maastricht	0.93128
Maastricht	0.767878
Maastricht	0.977715
Maastricht	0.975806
Maastricht	0.877085
Maastricht	0.821957
Maastricht	0.513321
Maastricht	0.97316
Maastricht	0.919075
Maastricht	0.807369
Maastricht	0.733631
Maastricht	0.927011
Maastricht	0.944743
Maastricht	0.948451
Maastricht	0.773278
Maastricht	0.983633
Maastricht	0.987427
Maastricht	0.784998
Maastricht	0.939053
Maastricht	0.958865
Maastricht	0.798233
Maastricht	0.676273
Maastricht	0.988394
Maastricht	0.896005
Maastricht	0.667827
Maastricht	0.97333
Maastricht	0.822255
Maastricht	0.921641
Maastricht	0.841681
Maastricht	0.839476
Maastricht	0.862122
Maastricht	0.952596
Maastricht	0.783184
Maastricht	0.909363
Maastricht	0.696725
Maastricht	0.826014
Maastricht	0.9826
Maastricht	0.94334
Maastricht	0.806861
Maastricht	0.641
Barcelona	0.80641
Barcelona	0.687776
Barcelona	0.741403
Barcelona	0.591512
Barcelona	0.911489
Barcelona	0.984806
Barcelona	0.986363
Barcelona	0.945283
Barcelona	0.945707
Barcelona	0.873496
Barcelona	0.713076
Barcelona	0.792866
Barcelona	0.704187
Barcelona	0.735401
Barcelona	0.959753
Barcelona	0.586287
Barcelona	0.861396
Barcelona	0.69469
Barcelona	0.758788
Barcelona	0.941618
Barcelona	0.521001
Barcelona	0.729493
Barcelona	0.972739
Barcelona	0.722368
Barcelona	0.939543
Barcelona	0.973807
Barcelona	0.878133
Barcelona	0.893392
Barcelona	0.830806
Barcelona	0.731376
Barcelona	0.889501
Barcelona	0.916413
Barcelona	0.789908
Barcelona	0.54404
Barcelona	0.890125
Barcelona	0.836731
Barcelona	0.980925
Barcelona	0.476511
Barcelona	0.822541
Barcelona	0.935846
Barcelona	0.886021
Barcelona	0.990132
Barcelona	0.884428
Barcelona	0.814409
Barcelona	0.861363
Barcelona	0.956085
Barcelona	0.574025
Barcelona	0.497631
Barcelona	0.610052
Barcelona	0.939995
Barcelona	0.709799
Barcelona	0.814026
Barcelona	0.882419
Barcelona	0.845883
Barcelona	0.882107
Barcelona	0.880919
Barcelona	0.840778
Barcelona	0.850038
Barcelona	0.986651
Barcelona	0.803749
Barcelona	0.768757
Barcelona	0.816185
Barcelona	0.963818
Barcelona	0.622623
Barcelona	0.81807
Barcelona	0.782614
Barcelona	0.984715
Barcelona	0.863592
Barcelona	0.86529
Barcelona	0.535107
Barcelona	0.811543
Barcelona	0.877221
Barcelona	0.972135
Barcelona	0.944879
Barcelona	0.986845
Barcelona	0.940163
Barcelona	0.914758
Barcelona	0.946927
Barcelona	0.942898
Barcelona	0.964148
Barcelona	0.974716
Barcelona	0.721264
Barcelona	0.897692
Barcelona	0.930362
Barcelona	0.671915
Barcelona	0.971157
Barcelona	0.611714
Barcelona	0.963596
Barcelona	0.767793
Barcelona	0.920771
Barcelona	0.604407
Barcelona	0.873838
Barcelona	0.890264
Barcelona	0.968355
Barcelona	0.597209
Barcelona	0.953649
Barcelona	0.957444
Bochum	0.601211
Bochum	0.923908
Bochum	0.958444
Bochum	0.947853
Bochum	0.695076
Bochum	0.971162
Bochum	0.693212
Bochum	0.792236
Bochum	0.912924
Bochum	0.850258
Bochum	0.734564
Bochum	0.887424
Bochum	0.774746
Bochum	0.98841
Bochum	0.780963
Bochum	0.572206
Bochum	0.976672
Bochum	0.966467
Bochum	0.945487
Bochum	0.967972
Bochum	0.800495
Bochum	0.743061
Bochum	0.929023
Bochum	0.939963
Bochum	0.823254
Bochum	0.987342
Bochum	0.977912
Bochum	0.498089
Bochum	0.884321
Bochum	0.987707
Bochum	0.900094
Bochum	0.581794
Bochum	0.965838
Bochum	0.886597
Bochum	0.874028
Bochum	0.972011
Bochum	0.859388
Bochum	0.963974
Bochum	0.628206
Bochum	0.921893
Bochum	0.947112
Bochum	0.828853
Bochum	0.987545
Bochum	0.962392
Bochum	0.864502
Bochum	0.542366
Bochum	0.937553
Bochum	0.811024
Bochum	0.598887
Bochum	0.991732
Bochum	0.867261
Bochum	0.457761
Wroclaw	0.78733
Wroclaw	0.921851
Wroclaw	0.854487
Wroclaw	0.730285
Wroclaw	0.828469
Wroclaw	0.79449
Wroclaw	0.947006
Wroclaw	0.962303
Wroclaw	0.965478
Wroclaw	0.746762
Wroclaw	0.952893
Wroclaw	0.913749
Wroclaw	0.972914
Wroclaw	0.896549
Wroclaw	0.938592
Wroclaw	0.937797
Wroclaw	0.984769
Wroclaw	0.884887
Wroclaw	0.908491
Wroclaw	0.922761
Wroclaw	0.948971
Wroclaw	0.917189
Wroclaw	0.962348
Wroclaw	0.97684
Wroclaw	0.978978
Wroclaw	0.955146
Wroclaw	0.97108
Wroclaw	0.89851
Wroclaw	0.739718
Wroclaw	0.902109
Wroclaw	0.9569
Wroclaw	0.949577
Wroclaw	0.9241
Wroclaw	0.906238
Wroclaw	0.95274
Wroclaw	0.802151
Wroclaw	0.847205
Wroclaw	0.954998
Wroclaw	0.886796
Wroclaw	0.968379
Wroclaw	0.960024
Wroclaw	0.888216
Wroclaw	0.52715
Wroclaw	0.866843
Wroclaw	0.603999
Wroclaw	0.849415
Wroclaw	0.985753
Wroclaw	0.945826
Wroclaw	0.859559
Wroclaw	0.795211
Wroclaw	0.918897
Wroclaw	0.75263
Wroclaw	0.936538
Wroclaw	0.921647
Wroclaw	0.763251
Wroclaw	0.931309
Wroclaw	0.771903
Wroclaw	0.964997
Wroclaw	0.888643
Wroclaw	0.971936
Wroclaw	0.864396
Wroclaw	0.932203
Wroclaw	0.564368
Wroclaw	0.739247
Wroclaw	0.452489
Wroclaw	0.718379
Wroclaw	0.536367
Wroclaw	0.493295
Wroclaw	0.572363
Wroclaw	0.910628
Wroclaw	0.871161
Wroclaw	0.826505
Wroclaw	0.907439
Wroclaw	0.968717
Kolkata	0.775894
Kolkata	0.784688
Kolkata	0.967969
Kolkata	0.975242
Kolkata	0.829515
Kolkata	0.969799
Kolkata	0.837631
Kolkata	0.972006
Kolkata	0.491031
Kolkata	0.952826
Kolkata	0.938627
Kolkata	0.809789
Kolkata	0.953907
Kolkata	0.80828
Kolkata	0.793966
Kolkata	0.902338
Kolkata	0.939283
Kolkata	0.600324
Kolkata	0.792212
Kolkata	0.648198
Kolkata	0.777438
Kolkata	0.398922
Kolkata	0.510255
Kolkata	0.943853
Kolkata	0.829391
Kolkata	0.698643
Kolkata	0.643198
Kolkata	0.842661
Kolkata	0.774654
Kolkata	0.545263
Kolkata	0.810373
Kolkata	0.831932
Kolkata	0.792508
Kolkata	0.88147
Kolkata	0.848033
Rome	0.964837
Rome	0.631843
Rome	0.835942
Rome	0.967888
Rome	0.928178
Rome	0.983252
Rome	0.792626
Rome	0.937
Rome	0.93445
Rome	0.988788
Rome	0.82857
Rome	0.843018
Rome	0.982397
Rome	0.897519
Rome	0.634308
Rome	0.941945
Rome	0.924158
Rome	0.868343
Rome	0.830761
Rome	0.927024
Rome	0.986569
Rome	0.941604
Rome	0.924986
Rome	0.640371
Rome	0.88018
Rome	0.887039
Rome	0.939147
Rome	0.783816
Rome	0.979668
Rome	0.950339
Rome	0.742988
Rome	0.554059
Rome	0.798171
Rome	0.639209
Rome	0.919027
Rome	0.92434
Rome	0.828962
Rome	0.858456
Rome	0.956122
Rome	0.910009
Rome	0.983221
Rome	0.521528
Rome	0.96414
Rome	0.993429
Rome	0.591043
Rome	0.974034
Rome	0.784463
Rome	0.831205
Rome	0.744981
Rome	0.59798
Rome	0.901222
Rome	0.920561
Rome	0.958683
Rome	0.964231
Rome	0.821181
Rome	0.647353
Rome	0.958492
Salamanca	0.918705
Salamanca	0.987104
Salamanca	0.972684
Salamanca	0.987964
Salamanca	0.69084
Salamanca	0.990262
Salamanca	0.918468
Salamanca	0.965431
Salamanca	0.959195
Salamanca	0.988855
Salamanca	0.942805
Salamanca	0.857384
Salamanca	0.795798
Salamanca	0.975277
Salamanca	0.976243
Salamanca	0.965419
Salamanca	0.739522
Salamanca	0.979384
Salamanca	0.982768
Salamanca	0.989255
Salamanca	0.950932
Salamanca	0.634983
Salamanca	0.903274
Salamanca	0.989974
Salamanca	0.96888
Salamanca	0.981217
Salamanca	0.973431
Salamanca	0.984615
Salamanca	0.959958
Salamanca	0.827198
Salamanca	0.987527
Salamanca	0.948849
Salamanca	0.873444
Salamanca	0.969898
Salamanca	0.8921
Salamanca	0.933407
Salamanca	0.769058
Salamanca	0.943424
Salamanca	0.978072
Salamanca	0.865324
Salamanca	0.920108
Salamanca	0.950189
Salamanca	0.83467
Salamanca	0.934929
Salamanca	0.944831
Salamanca	0.706233
Salamanca	0.909328
Salamanca	0.989452
Salamanca	0.725606
Salamanca	0.767854
Salamanca	0.904467
Salamanca	0.85839
Salamanca	0.964091
Salamanca	0.971532
Salamanca	0.920395
Salamanca	0.950767
Salamanca	0.962824
Salamanca	0.835667
Salamanca	0.948438
Salamanca	0.896453
Salamanca	0.929987
Salamanca	0.992178
Salamanca	0.86608
Salamanca	0.918164
Salamanca	0.896518
Salamanca	0.96824
Salamanca	0.846337
Salamanca	0.975886
Salamanca	0.97828
Salamanca	0.963211
Salamanca	0.959648
Salamanca	0.917715
Salamanca	0.562704
Salamanca	0.715277
Salamanca	0.677621
Salamanca	0.503053
Salamanca	0.948393
Salamanca	0.849247
Salamanca	0.9754
Salamanca	0.964457
Salamanca	0.917465
Salamanca	0.979661
Salamanca	0.961478
Salamanca	0.950605
Salamanca	0.907032
Salamanca	0.712048
Salamanca	0.884573
Salamanca	0.983397
Salamanca	0.550613
Salamanca	0.984371
Salamanca	0.97446
Salamanca	0.951393
Salamanca	0.973545
Salamanca	0.980234
Salamanca	0.970895
Salamanca	0.987728
Salamanca	0.696844
Salamanca	0.664938
Salamanca	0.916554
Salamanca	0.95072
Salamanca	0.984839
Salamanca	0.97537
Salamanca	0.909851
Salamanca	0.954571
Salamanca	0.938182
Salamanca	0.896147
Salamanca	0.951919
Salamanca	0.928121
Salamanca	0.9809
Salamanca	0.765984
Salamanca	0.831059
Salamanca	0.989182
Salamanca	0.918672
Salamanca	0.656847
Salamanca	0.950223
Salamanca	0.954891
Salamanca	0.936856
Salamanca	0.908876
Salamanca	0.94818
Salamanca	0.985725
Salamanca	0.875099
Salamanca	0.953889
Salamanca	0.989712
Salamanca	0.930911
Salamanca	0.830038
Salamanca	0.973648
Salamanca	0.971505
Salamanca	0.913137
Salamanca	0.974308
Salamanca	0.985609
Salamanca	0.921197
Salamanca	0.936633
Salamanca	0.975427
Salamanca	0.96008
Salamanca	0.953727
Salamanca	0.942437
Salamanca	0.799065
Sao paulo	0.730001
Sao paulo	0.822461
Sao paulo	0.745533
Sao paulo	0.713165
Sao paulo	0.894675
Sao paulo	0.813375
Sao paulo	0.570056
Sao paulo	0.806785
Sao paulo	0.840256
Sao paulo	0.992104
Sao paulo	0.905976
Sao paulo	0.788931
Sao paulo	0.851766
Sao paulo	0.965464
Sao paulo	0.980899
Sao paulo	0.961708
Sao paulo	0.812502
Sao paulo	0.605961
Sao paulo	0.817897
Sao paulo	0.909152
Sao paulo	0.618303
Sao paulo	0.617844
Sao paulo	0.593398
Sao paulo	0.787441
Sao paulo	0.965139
Sao paulo	0.93972
Sao paulo	0.973923
Sao paulo	0.855883
Sao paulo	0.876394
Sao paulo	0.745807
Sao paulo	0.635731
Sao paulo	0.503872
Sao paulo	0.938357
Sao paulo	0.913219
Sao paulo	0.905199
Sao paulo	0.65096
Sao paulo	0.425136
Sao paulo	0.949684
Sao paulo	0.661924
Sao paulo	0.540621
Sao paulo	0.970674
Sao paulo	0.664213
Sao paulo	0.535371
Sao paulo	0.645407
Sao paulo	0.795406
Sao paulo	0.970998
Sao paulo	0.827403
Sao paulo	0.978613
Sao paulo	0.834846
Sao paulo	0.942321
Sao paulo	0.814118
Sao paulo	0.714999
Sao paulo	0.834659
Sao paulo	0.889313
Sao paulo	0.623916
Sao paulo	0.944339
Sao paulo	0.917135
Sao paulo	0.726569
Sao paulo	0.655461
Sao paulo	0.880579
Sao paulo	0.701553
Sao paulo	0.961471
Sao paulo	0.843772
Sao paulo	0.930514
Sao paulo	0.958152
Sao paulo	0.889766
Sao paulo	0.806307
Sao paulo	0.801235
Sao paulo	0.835769
Sao paulo	0.622913
Sao paulo	0.764452
Sao paulo	0.666586
Sao paulo	0.540008
Sao paulo	0.462218
Sao paulo	0.891358
Sao paulo	0.934593
Sao paulo	0.980295
Sao paulo	0.851417
Sao paulo	0.958412
Sao paulo	0.922258
Sao paulo	0.894169
Sao paulo	0.730751
Sao paulo	0.918167
Sao paulo	0.962467
Sao paulo	0.963583
Sao paulo	0.944089
Sao paulo	0.553203
Sao paulo	0.974572
Sao paulo	0.823092
Sao paulo	0.857399
Sao paulo	0.851259
Sao paulo	0.850136
Sao paulo	0.612381
Sao paulo	0.549931
Sao paulo	0.903199
Sao paulo	0.96917
Sao paulo	0.828418
Sao paulo	0.869331
Sao paulo	0.838917
Sao paulo	0.758373
Sao paulo	0.785632
Sao paulo	0.891879
Sao paulo	0.703846
Sao paulo	0.65466
Sao paulo	0.935994
Sao paulo	0.898897
Sao paulo	0.923327
Sao paulo	0.95498
Sao paulo	0.525745
Sao paulo	0.986443
Sao paulo	0.899149
Sao paulo	0.8752
Sao paulo	0.454421
Sao paulo	0.946105
Sao paulo	0.733448
Sao paulo	0.841167
Buenos aires	0.966099
Buenos aires	0.570792
Buenos aires	0.919485
Buenos aires	0.895662
Buenos aires	0.991298
Buenos aires	0.802825
Buenos aires	0.591828
Buenos aires	0.699594
Buenos aires	0.853353
Buenos aires	0.776788
Buenos aires	0.782588
Buenos aires	0.450745
Buenos aires	0.92943
Buenos aires	0.97273
Buenos aires	0.470815
Buenos aires	0.807304
Buenos aires	0.826681
Buenos aires	0.766292
Buenos aires	0.633274
Buenos aires	0.951701
Buenos aires	0.934249
Buenos aires	0.890558
Buenos aires	0.90934
Buenos aires	0.712329
Buenos aires	0.830549
Buenos aires	0.918722
Buenos aires	0.848811
Buenos aires	0.959656
Buenos aires	0.554439
Buenos aires	0.944182
Buenos aires	0.892993
Buenos aires	0.840328
Buenos aires	0.502325
Buenos aires	0.718516
Buenos aires	0.953052
Buenos aires	0.730774
Buenos aires	0.543482
Buenos aires	0.560249
Buenos aires	0.957511
Buenos aires	0.746676
Buenos aires	0.970278
Buenos aires	0.976232
Buenos aires	0.595219
Buenos aires	0.774028
Buenos aires	0.961812
Buenos aires	0.848207
Buenos aires	0.797826
Buenos aires	0.866322
Buenos aires	0.830095
Buenos aires	0.942974
Buenos aires	0.884086
Buenos aires	0.758067
Buenos aires	0.701945
Buenos aires	0.948899
Buenos aires	0.976431
Buenos aires	0.924864
Buenos aires	0.74719
Buenos aires	0.580926
Buenos aires	0.77973
Buenos aires	0.659695
Buenos aires	0.964969
Buenos aires	0.964184
Buenos aires	0.924944
Buenos aires	0.531026
Buenos aires	0.638376
Buenos aires	0.811344
Milano	0.982377
Milano	0.452877
Milano	0.712841
Milano	0.773161
Milano	0.920951
Milano	0.898916
Milano	0.833337
Milano	0.740365
Milano	0.971223
Milano	0.874824
Milano	0.540502
Milano	0.989127
Milano	0.978423
Milano	0.981263
Milano	0.987864
Milano	0.920483
Milano	0.821035
Milano	0.948079
Milano	0.865328
Milano	0.421391
Milano	0.966004
Milano	0.809763
Milano	0.953801
Milano	0.986094
Milano	0.949364
Milano	0.98133
Milano	0.719791
Milano	0.533684
Milano	0.977744
Milano	0.95603
Milano	0.93722
Milano	0.97363
Milano	0.923416
Milano	0.896228
Milano	0.864721
Milano	0.971455
Milano	0.984654
Milano	0.975784
Milano	0.440776
Milano	0.836453
Milano	0.853801
Milano	0.589018
Milano	0.907548
Milano	0.544645
Milano	0.840988
Milano	0.977976
Milano	0.893677
Milano	0.905854
Milano	0.89692
Milano	0.642224
Milano	0.977729
Milano	0.986027
Milano	0.986309
Milano	0.866621
Milano	0.668815
Milano	0.948902
Milano	0.651624
Milano	0.943832
Milano	0.964909
Milano	0.798402
Milano	0.920307
Milano	0.985949
Milano	0.969912
Milano	0.663898
Milano	0.967694
Milano	0.885513
Milano	0.979369
Milano	0.627867
Milano	0.944141
Milano	0.933062
Milano	0.770439
Milano	0.879491
Milano	0.522358
Milano	0.813463
Milano	0.953472
Milano	0.993143
Milano	0.990698
Milano	0.928527
Milano	0.942538
Milano	0.939729
Milano	0.581685
Milano	0.610828
Milano	0.582076
Milano	0.98226
Milano	0.506602
Milano	0.781054
Milano	0.981897
Milano	0.979632
Milano	0.894073
Milano	0.954135
Milano	0.936987
Milano	0.963425
Milano	0.497575
Milano	0.933902
Milano	0.910548
Milano	0.990333
Milano	0.891057
Milano	0.876893
Milano	0.963727
Milano	0.75438
Milano	0.947213
Milano	0.634328
Milano	0.976386
Milano	0.938352
Milano	0.977469
Milano	0.982861
Suzhou	0.539305
Suzhou	0.484267
Suzhou	0.731483
Suzhou	0.976335
Suzhou	0.972064
Suzhou	0.854555
Suzhou	0.87642
Suzhou	0.985253
Suzhou	0.829376
Suzhou	0.979456
Suzhou	0.987311
Suzhou	0.982237
Suzhou	0.616765
Suzhou	0.919603
Suzhou	0.983978
Suzhou	0.983051
Suzhou	0.782209
Suzhou	0.847129
Suzhou	0.94952
Suzhou	0.939792
Suzhou	0.927419
Suzhou	0.668074
Suzhou	0.976548
Suzhou	0.456663
Suzhou	0.90568
Suzhou	0.80169
Suzhou	0.87578
Suzhou	0.821296
Suzhou	0.724867
Suzhou	0.955393
Suzhou	0.985775
Suzhou	0.711329
Suzhou	0.845737
Suzhou	0.858583
Suzhou	0.880329
Suzhou	0.799213
Suzhou	0.941006
Suzhou	0.94701
Suzhou	0.940262
Suzhou	0.88975
Suzhou	0.970451
Suzhou	0.926786
Suzhou	0.582129
Suzhou	0.956969
Suzhou	0.626533
Suzhou	0.953388
Suzhou	0.789572
Suzhou	0.690084
Suzhou	0.910912
Suzhou	0.777852
Suzhou	0.980817
Suzhou	0.914583
Suzhou	0.903492
Suzhou	0.851114
Suzhou	0.814663
Suzhou	0.702504
Suzhou	0.98139
Suzhou	0.702038
Suzhou	0.709895
Suzhou	0.949585
Suzhou	0.972723
Suzhou	0.971663
Suzhou	0.971812
Suzhou	0.961144
Suzhou	0.968258
Suzhou	0.963876
Suzhou	0.804537
Suzhou	0.917371
Suzhou	0.976672
Suzhou	0.674653
Suzhou	0.710867
Suzhou	0.882899
Suzhou	0.921682
Suzhou	0.928646
Suzhou	0.987215
Suzhou	0.987102
Suzhou	0.55658
Suzhou	0.405644
Suzhou	0.941607
Suzhou	0.95977
Suzhou	0.965647
Suzhou	0.864774
Suzhou	0.976353
Suzhou	0.707299
Suzhou	0.985842
Suzhou	0.863208
Suzhou	0.945933
Suzhou	0.941137
Suzhou	0.950049
Suzhou	0.847026
Suzhou	0.64415
Suzhou	0.938453
Suzhou	0.985865
Suzhou	0.89091
Suzhou	0.987103
Suzhou	0.884039
Suzhou	0.915059
Suzhou	0.971464
Suzhou	0.551172
Suzhou	0.927627
Suzhou	0.863102
Suzhou	0.960541
Suzhou	0.580808
Suzhou	0.690408
Suzhou	0.588891
Suzhou	0.889309
Suzhou	0.959237
Suzhou	0.906416
Suzhou	0.943976
Suzhou	0.950787
Suzhou	0.768989
Suzhou	0.971058
Suzhou	0.455117
Suzhou	0.969008
Suzhou	0.404592
Suzhou	0.97578
Suzhou	0.764964
Suzhou	0.860484
Suzhou	0.820949
Suzhou	0.973193
Suzhou	0.879032
Suzhou	0.911012
Suzhou	0.802723
Suzhou	0.946247
Suzhou	0.975845
Suzhou	0.731266
Suzhou	0.898219
Suzhou	0.781526
Suzhou	0.900906
Suzhou	0.985581
Suzhou	0.987414
Suzhou	0.932166
Suzhou	0.752185
Suzhou	0.957214
Suzhou	0.988351
Suzhou	0.979175
Suzhou	0.974564
Suzhou	0.896038
Suzhou	0.755402
Suzhou	0.977425
Suzhou	0.778528
Suzhou	0.968678
Suzhou	0.737946
Suzhou	0.646445
Suzhou	0.961671
Suzhou	0.958967
Suzhou	0.922647
Suzhou	0.916039
Suzhou	0.912157
Suzhou	0.966772
Suzhou	0.943596
Suzhou	0.539179
Suzhou	0.966378
Suzhou	0.508851
Suzhou	0.964634
Suzhou	0.961197
Suzhou	0.991696
Suzhou	0.939075
Suzhou	0.911339
Suzhou	0.908532
Suzhou	0.947481
Suzhou	0.84851
Suzhou	0.935032
Suzhou	0.966629
Suzhou	0.842056
Suzhou	0.748968
Suzhou	0.9146
Suzhou	0.895247
Suzhou	0.975678
Suzhou	0.884985
Suzhou	0.717053
Suzhou	0.966103
Suzhou	0.718934
Suzhou	0.991847
Suzhou	0.899591
Suzhou	0.544062
Suzhou	0.863874
Suzhou	0.965845
Suzhou	0.979832
Suzhou	0.545013
Suzhou	0.849821
Suzhou	0.884813
Suzhou	0.939704
Suzhou	0.863784
Suzhou	0.990193
Suzhou	0.961536
Suzhou	0.958854
Suzhou	0.98395
Suzhou	0.537853
Suzhou	0.890438
Suzhou	0.920676
Suzhou	0.92269
Suzhou	0.583136
Suzhou	0.982631
Suzhou	0.977244
Suzhou	0.883038
Suzhou	0.904034
Suzhou	0.883924
Suzhou	0.848139
Suzhou	0.67261
Suzhou	0.51039
Suzhou	0.937496
Suzhou	0.989225
Suzhou	0.971221
Suzhou	0.980283
Suzhou	0.96866
Suzhou	0.868254
Suzhou	0.951434
Suzhou	0.829781
Suzhou	0.886434
Suzhou	0.975064
Suzhou	0.984408
Suzhou	0.92412
Suzhou	0.965737
Suzhou	0.98827
Suzhou	0.970493
Suzhou	0.541718
Suzhou	0.955024
Suzhou	0.984646
Suzhou	0.640361
Suzhou	0.876795
Suzhou	0.955971
Suzhou	0.983195
Suzhou	0.981586
Suzhou	0.913532
Suzhou	0.870175
Suzhou	0.984158
Suzhou	0.984344
Suzhou	0.93868
Suzhou	0.701072
Suzhou	0.746915
Suzhou	0.84842
Suzhou	0.975152
Suzhou	0.903493
Suzhou	0.934695
Suzhou	0.933928
Suzhou	0.967891
Suzhou	0.970338
Suzhou	0.993087
Suzhou	0.471271
Suzhou	0.484886
Suzhou	0.721725
Suzhou	0.741339
Suzhou	0.747167
Suzhou	0.554142
Suzhou	0.978071
Suzhou	0.567605
Suzhou	0.962885
Suzhou	0.809823
Suzhou	0.722253
Suzhou	0.824448
Suzhou	0.972881
Suzhou	0.869954
Suzhou	0.909317
Suzhou	0.901815
Suzhou	0.757122
Suzhou	0.754276
Suzhou	0.973089
Suzhou	0.963126
Suzhou	0.983725
Suzhou	0.968235
Suzhou	0.908758
Suzhou	0.967483
Suzhou	0.92903
Suzhou	0.812755
Suzhou	0.65003
Suzhou	0.670958
Suzhou	0.977487
Suzhou	0.866947
Suzhou	0.778743
Suzhou	0.771288
Suzhou	0.906084
Suzhou	0.790759
Suzhou	0.985963
Suzhou	0.877324
Suzhou	0.981395
Suzhou	0.979342
Suzhou	0.929346
Suzhou	0.925879
Suzhou	0.989373
Suzhou	0.986806
Suzhou	0.9752
Suzhou	0.966192
Suzhou	0.952991
Suzhou	0.938144
Suzhou	0.94672
Suzhou	0.878209
Suzhou	0.840996
Suzhou	0.909223
Suzhou	0.964329
Suzhou	0.965
Suzhou	0.889211
Suzhou	0.720247
Suzhou	0.949178
Suzhou	0.926774
Suzhou	0.987326
Suzhou	0.81867
Suzhou	0.768273
Suzhou	0.984042
Suzhou	0.986634
Suzhou	0.845455
Suzhou	0.950747
Suzhou	0.868503
Suzhou	0.947016
Suzhou	0.97798
Suzhou	0.957846
Suzhou	0.959866
Suzhou	0.974667
Suzhou	0.625202
Suzhou	0.877195
Suzhou	0.959224
Suzhou	0.67455
Suzhou	0.69028
Suzhou	0.763038
Suzhou	0.819266
Suzhou	0.592848
Suzhou	0.978032
Suzhou	0.584961
Suzhou	0.870583
Suzhou	0.532159
Suzhou	0.949018
Suzhou	0.903153
Suzhou	0.842255
Suzhou	0.985943
Suzhou	0.847806
Suzhou	0.843125
Suzhou	0.927676
Suzhou	0.908655
Suzhou	0.888037
Suzhou	0.964497
Suzhou	0.742662
Suzhou	0.978817
Suzhou	0.969051
Suzhou	0.941016
Suzhou	0.977704
Suzhou	0.907488
Suzhou	0.945711
Suzhou	0.918988
Suzhou	0.788628
Suzhou	0.963094
Suzhou	0.525723
Suzhou	0.971829
Suzhou	0.97872
Suzhou	0.91423
Suzhou	0.635676
Suzhou	0.866554
Suzhou	0.500152
Suzhou	0.605309
Suzhou	0.975015
Suzhou	0.800708
Suzhou	0.980375
Suzhou	0.741189
Suzhou	0.959911
Suzhou	0.920492
Suzhou	0.981435
Suzhou	0.952002
Suzhou	0.891255
Suzhou	0.950189
Suzhou	0.885673
Suzhou	0.93417
Suzhou	0.842549
Suzhou	0.967928
Suzhou	0.716021
Suzhou	0.987185
Suzhou	0.941418
Suzhou	0.970841
Suzhou	0.839388
Suzhou	0.987224
Suzhou	0.930923
Suzhou	0.983383
Suzhou	0.914844
Suzhou	0.850146
Suzhou	0.986258
Suzhou	0.937617
Suzhou	0.664897
Suzhou	0.872062
Suzhou	0.984104
Suzhou	0.958471
Suzhou	0.647612
Suzhou	0.977092
Suzhou	0.955884
Suzhou	0.904857
Suzhou	0.774038
Suzhou	0.98166
Suzhou	0.952703
Suzhou	0.958818
Suzhou	0.954674
Suzhou	0.795456
Suzhou	0.814272
Suzhou	0.829738
Suzhou	0.98126
Suzhou	0.902997
Suzhou	0.643516
Suzhou	0.573705
Suzhou	0.948749
Suzhou	0.771901
Suzhou	0.961319
Suzhou	0.97069
Suzhou	0.855546
Suzhou	0.666013
Suzhou	0.714117
Suzhou	0.968404
Suzhou	0.667542
Suzhou	0.982552
Suzhou	0.878225
Suzhou	0.91483
Suzhou	0.973713
Suzhou	0.566069
Suzhou	0.405929
Suzhou	0.59843
Suzhou	0.934221
Suzhou	0.822151
Suzhou	0.965189
Suzhou	0.482723
Suzhou	0.90349
Suzhou	0.855595
Suzhou	0.973922
Suzhou	0.92396
Suzhou	0.802975
Suzhou	0.870925
Suzhou	0.864775
Suzhou	0.906125
Suzhou	0.825344
Suzhou	0.9677
Suzhou	0.910903
Suzhou	0.908702
Suzhou	0.870837
Suzhou	0.687465
Suzhou	0.925195
Suzhou	0.511784
Suzhou	0.93384
Suzhou	0.721324
Suzhou	0.488806
Suzhou	0.987476
Suzhou	0.645891
Suzhou	0.967977
Suzhou	0.482759
Suzhou	0.789319
Suzhou	0.832822
Suzhou	0.945868
Suzhou	0.93696
Suzhou	0.606269
Suzhou	0.657287
Suzhou	0.918508
Suzhou	0.884732
Suzhou	0.977542
Suzhou	0.96004
Suzhou	0.748933
Suzhou	0.977833
Suzhou	0.894154
Suzhou	0.82281
Suzhou	0.386988
Suzhou	0.982827
Suzhou	0.990732
Suzhou	0.869227
Suzhou	0.966934
Suzhou	0.956848
Suzhou	0.786041
Suzhou	0.975449
Suzhou	0.954643
Suzhou	0.975239
Suzhou	0.977437
Suzhou	0.974956
Suzhou	0.900129
Suzhou	0.924243
Suzhou	0.521837
Suzhou	0.909537
Suzhou	0.981066
Suzhou	0.959092
Suzhou	0.893548
Suzhou	0.97401
Suzhou	0.987252
Suzhou	0.964634
Suzhou	0.786949
Suzhou	0.777925
Suzhou	0.70642
Suzhou	0.426685
Suzhou	0.525606
Suzhou	0.544695
Suzhou	0.671829
Suzhou	0.92893
Suzhou	0.986512
Suzhou	0.914283
Suzhou	0.54832
Suzhou	0.812532
Suzhou	0.557623
Suzhou	0.909797
Suzhou	0.982405
Suzhou	0.813798
Suzhou	0.966886
Suzhou	0.946764
Suzhou	0.534974
Suzhou	0.939198
Suzhou	0.873262
Suzhou	0.752371
Suzhou	0.925364
Suzhou	0.871867
Suzhou	0.780294
Suzhou	0.988369
Suzhou	0.894571
Suzhou	0.60379
Suzhou	0.973985
Suzhou	0.947347
Suzhou	0.956542
Suzhou	0.784283
Suzhou	0.570276
Suzhou	0.983768
Suzhou	0.88178
Suzhou	0.875835
Suzhou	0.978334
Suzhou	0.90801
Suzhou	0.791118
Suzhou	0.837688
Suzhou	0.682614
Suzhou	0.879512
Suzhou	0.982407
Suzhou	0.869708
Suzhou	0.913099
Suzhou	0.929844
Suzhou	0.872943
Suzhou	0.899367
Suzhou	0.97888
Suzhou	0.877352
Suzhou	0.923297
Suzhou	0.790867
Suzhou	0.947539
Suzhou	0.977565
Suzhou	0.77387
Suzhou	0.906128
Suzhou	0.583812
Suzhou	0.850255
Suzhou	0.923883
Suzhou	0.883013
Suzhou	0.845718
Suzhou	0.931823
Suzhou	0.810453
Suzhou	0.987217
Suzhou	0.715008
Suzhou	0.956578
Suzhou	0.818788
Suzhou	0.903488
Suzhou	0.65225
Suzhou	0.97789
Suzhou	0.980567
Suzhou	0.788791
Suzhou	0.816441
Suzhou	0.755751
Suzhou	0.976912
Suzhou	0.808612
Suzhou	0.95383
Suzhou	0.961968
Suzhou	0.825196
Suzhou	0.933139
Suzhou	0.938485
Suzhou	0.941691
Suzhou	0.487668
Suzhou	0.884542
Suzhou	0.596988
Suzhou	0.971035
Suzhou	0.84047
Suzhou	0.965994
Suzhou	0.969653
Suzhou	0.777348
Suzhou	0.971377
Suzhou	0.679071
[truncated: 687 more rows]

## Sheet: Figure 3b
Variable	Type	ALL (n=646)	AML (n=2902)	APL (n=431)
MCV_fL (fl)
	Mean (sd)	89.07 (7.53)	96.06 (9.92)	91.41 (6.74)
	Median [IQR]	88.30 [84.10-93.00]	95.90 [89.90-101.90]	90.80 [87.30-95.30]
	NA n (%)	4 (0.62)	14 (0.48)	0 (0.00)
PT_percent (%)
	Mean (sd)	82.11 (17.61)	75.36 (23.38)	71.86 (24.76)
	Median [IQR]	80.37 [70.15-93.83]	75.00 [63.10-89.43]	68.20 [56.10-83.00]
	NA n (%)	11 (1.70)	32 (1.10)	0 (0.00)
LDH_UI_L (U/l)
	Mean (sd)	969.24 (1377.70)	572.89 (660.81)	464.99 (473.59)
	Median [IQR]	542.00 [297.00-1023.30]	366.00 [235.00-661.30]	321.00 [236.00-510.00]
	NA n (%)	29 (4.49)	68 (2.34)	14 (3.25)
MCHC_g_L (g/l)
	Mean (sd)	334.30 (17.46)	333.87 (22.00)	347.61 (16.59)
	Median [IQR]	336.00 [326.00-344.00]	335.00 [324.00-345.00]	349.00 [339.00-359.00]
	NA n (%)	30 (4.64)	50 (1.72)	6 (1.39)
WBC_G_L (/nl)
	Mean (sd)	42.89 (83.39)	29.83 (52.02)	14.86 (26.59)
	Median [IQR]	11.00 [3.42-40.98]	8.39 [2.56-33.87]	3.10 [1.12-16.44]
	NA n (%)	0 (0.00)	0 (0.00)	0 (0.00)
Fibrinogen_g_L (g/l)
	Mean (sd)	3.65 (1.89)	3.94 (1.76)	1.84 (1.63)
	Median [IQR]	3.37 [2.50-4.51]	3.79 [2.81-4.80]	1.50 [1.03-2.30]
	NA n (%)	58 (8.98)	527 (18.16)	4 (0.93)
Monocytes_G_L (/nl)
	Mean (sd)	3.80 (14.13)	6.50 (19.04)	2.88 (10.35)
	Median [IQR]	0.30 [0.07-1.70]	0.58 [0.10-3.69]	0.20 [0.04-1.21]
	NA n (%)	3 (0.46)	26 (0.90)	8 (1.86)
Platelets_G_L (/nl)
	Mean (sd)	72.50 (79.50)	80.00 (95.94)	43.97 (43.72)
	Median [IQR]	44.00 [21.00-93.00]	51.00 [27.00-102.00]	30.00 [17.00-54.75]
	NA n (%)	0 (0.00)	0 (0.00)	1 (0.23)
Lymphocytes_G_L (/nl)
	Mean (sd)	18.84 (48.35)	6.06 (15.97)	2.25 (5.58)
	Median [IQR]	3.00 [1.23-10.77]	2.03 [1.00-5.00]	0.92 [0.53-2.00]
	NA n (%)	3 (0.46)	7 (0.24)	1 (0.23)
age (years)
	Mean (sd)	42.18 (16.35)	57.18 (16.91)	46.00 (17.07)
	Median [IQR]	40.02 [28.00-55.00]	59.00 [45.00-70.83]	44.76 [32.00-57.44]
	NA n (%)	0 (0.00)	0 (0.00)	0 (0.00)

## Sheet: Figure 3c
Mean SHAP values for each class:
Mean SHAP values for class ALL:
Fibrinogen_g_L: 0.016651
MCV_fL: -0.105279
Monocytes_percent: -0.234441
LDH_UI_L: -0.019167
PT_percent: -0.155526
MCHC_g_L: 0.043767
Lymphocytes_G_L: 0.008238
age: -0.006748
Monocytes_G_L: -0.077621
Platelets_G_L: -0.041776
Mean SHAP values for class AML:
Fibrinogen_g_L: -0.022146
MCV_fL: 0.131526
Monocytes_percent: 0.288340
LDH_UI_L: 0.025618
PT_percent: 0.007850
MCHC_g_L: -0.017457
Lymphocytes_G_L: 0.008435
age: -0.039718
Monocytes_G_L: 0.164698
Platelets_G_L: 0.000124
Mean SHAP values for class APL:
Fibrinogen_g_L: -0.230385
MCV_fL: 0.010659
Monocytes_percent: -0.036376
LDH_UI_L: 0.027803
PT_percent: -0.036848
MCHC_g_L: -0.153919
Lymphocytes_G_L: -0.103692
age: 0.029802
Monocytes_G_L: -0.021369
Platelets_G_L: -0.044336

## Sheet: Figure 4a-c
Feature Importance:
Fibrinogen_g_L: 277.51
age: 258.23
MCV_fL: 174.80
Lymphocytes_G_L: 87.98
MCHC_g_L: 82.12
LDH_UI_L: 67.85
PT_percent: 31.13
Platelets_G_L: 30.90
Monocytes_G_L: 12.25
Monocytes_percent: 10.51
Explained Variance by Principal Components:
PC1: 53.12% (Cumulative: 53.12%)
PC2: 30.90% (Cumulative: 84.02%)
Feature contributions to principal components:
Fibrinogen_g_L: PC1: -0.010, PC2: 0.001
MCV_fL: PC1: -0.002, PC2: -0.003
Monocytes_percent: PC1: 0.075, PC2: -0.111
LDH_UI_L: PC1: 0.064, PC2: 0.009
PT_percent: PC1: -0.014, PC2: 0.009
MCHC_g_L: PC1: -0.025, PC2: -0.020
Lymphocytes_G_L: PC1: 0.594, PC2: 0.802
age: PC1: -0.005, PC2: -0.010
Monocytes_G_L: PC1: 0.798, PC2: -0.587
Platelets_G_L: PC1: -0.007, PC2: -0.005

## Sheet: Figure 4d
Figure 4d
		AML						APL						ALL
sample_id	true_label	predicted_score	TPR	FPR		sample_id	true_label	predicted_score	TPR	FPR		sample_id	true_label	predicted_score	TPR	FPR
1	0	0.0335737	0.970297	0.991266		1	1	0.0998186	0.736842	0.221443		1	0	0.866608	0.0222965	0.00833333
2	0	0.213456	0.831683	0.68559		2	1	0.361905	0.526316	0.0450902		2	0	0.424639	0.702341	0.25
3	0	0.827246	0.148515	0.05131		3	1	0.134436	0.684211	0.150301		3	0	0.0383184	1	0.95
4	0	0.219112	0.831683	0.675764		4	1	0.306683	0.578947	0.0511022		4	0	0.474205	0.659978	0.158333
5	0	0.795752	0.178218	0.0709607		5	1	0.0780726	0.789474	0.292585		5	0	0.126175	0.944259	0.741667
6	0	0.813015	0.168317	0.0655022		6	1	0.0183854	0.947368	0.945892		6	0	0.168599	0.90301	0.666667
7	1	0.530089	0.554455	0.2369		7	0	0.277836	0.631579	0.0651303		7	0	0.192075	0.884058	0.575
8	1	0.447011	0.673267	0.30786		8	0	0.0108099	1	0.99499		8	0	0.542179	0.589744	0.125
9	0	0.880955	0.019802	0.0207424		9	0	0.0162491	0.947368	0.970942		9	1	0.102796	0.973244	0.8
10	0	0.601637	0.435644	0.195415		10	0	0.0605594	0.789474	0.481964		10	1	0.337804	0.779264	0.341667
11	0	0.23569	0.821782	0.635371		11	0	0.0537751	0.789474	0.54008		11	1	0.710535	0.289855	0.05
12	0	0.0285581	0.970297	0.996725		12	0	0.12242	0.684211	0.171343		12	1	0.849022	0.0412486	0.0166667
13	1	0.114157	0.920792	0.908297		13	0	0.288991	0.578947	0.0571142		13	0	0.596852	0.532887	0.1
14	0	0.0451348	0.970297	0.985808		14	0	0.898312	0	0.00400802		14	1	0.0565528	0.995541	0.925
15	0	0.210255	0.841584	0.703057		15	0	0.288462	0.578947	0.0581162		15	1	0.501283	0.633222	0.133333
16	0	0.13552	0.881188	0.879913		16	0	0.124516	0.684211	0.166333		16	1	0.739964	0.231884	0.05
17	0	0.061033	0.950495	0.972707		17	0	0.41885	0.421053	0.0340681		17	1	0.520117	0.617614	0.125
18	1	0.123787	0.90099	0.89738		18	0	0.0236681	0.894737	0.891784		18	0	0.852545	0.0367893	0.0166667
19	0	0.0651507	0.950495	0.970524		19	0	0.249879	0.631579	0.0721443		19	1	0.68497	0.346711	0.0583333
20	0	0.0662304	0.950495	0.968341		20	0	0.247975	0.631579	0.0741483		20	1	0.685794	0.344482	0.0583333
21	0	0.182579	0.861386	0.772926		21	0	0.0451366	0.842105	0.649299		21	1	0.772284	0.144928	0.0333333
22	0	0.0604057	0.950495	0.974891		22	0	0.147664	0.631579	0.130261		22	1	0.791931	0.107023	0.0333333
23	0	0.117878	0.910891	0.905022		23	0	0.114191	0.684211	0.182365		23	1	0.767931	0.15942	0.0416667
24	0	0.276984	0.811881	0.539301		24	0	0.275604	0.631579	0.0661323		24	1	0.447412	0.683389	0.225
25	0	0.0319261	0.970297	0.99345		25	0	0.820758	0	0.00801603		25	1	0.147316	0.920847	0.7
26	0	0.342128	0.762376	0.43559		26	0	0.21862	0.631579	0.0841683		26	1	0.439252	0.693423	0.233333
27	0	0.199677	0.841584	0.737991		27	0	0.226611	0.631579	0.0791583		27	1	0.573712	0.564103	0.116667
28	0	0.0870391	0.950495	0.958515		28	0	0.220968	0.631579	0.0811623		28	1	0.691993	0.334448	0.0583333
29	0	0.0487374	0.970297	0.980349		29	0	0.062208	0.789474	0.467936		29	1	0.889054	0.00445931	0
30	0	0.32001	0.792079	0.469432		30	0	0.220586	0.631579	0.0821643		30	1	0.459403	0.666667	0.175
31	0	0.164784	0.861386	0.825328		31	0	0.489244	0.421053	0.0280561		31	1	0.345971	0.774805	0.333333
32	0	0.130845	0.891089	0.885371		32	0	0.0130806	1	0.98497		32	1	0.856075	0.03233	0.00833333
33	0	0.713586	0.237624	0.124454		33	0	0.0627512	0.789474	0.458918		33	1	0.223663	0.859532	0.516667
34	0	0.300404	0.811881	0.496725		34	0	0.0389809	0.894737	0.700401		34	1	0.660615	0.404682	0.0666667
35	0	0.287579	0.811881	0.527293		35	0	0.0667974	0.789474	0.387776		35	1	0.645624	0.444816	0.075
36	0	0.277551	0.811881	0.53821		36	0	0.0158941	0.947368	0.973948		36	1	0.706555	0.301003	0.0583333
37	0	0.575012	0.475248	0.210699		37	0	0.0365575	0.894737	0.729459		37	1	0.388431	0.733556	0.275
38	0	0.286253	0.811881	0.531659		38	0	0.0114822	1	0.98998		38	1	0.702265	0.307692	0.0583333
39	1	0.87641	0.029703	0.0240175		39	0	0.0341032	0.894737	0.751503		39	0	0.0894866	0.977703	0.858333
40	0	0.88841	0.019802	0.018559		40	0	0.0570011	0.789474	0.507014		40	1	0.0545887	0.996656	0.933333
41	0	0.16136	0.861386	0.830786		41	0	0.0231921	0.894737	0.895792		41	1	0.815448	0.0746934	0.0333333
42	0	0.317316	0.80198	0.474891		42	0	0.0413412	0.894737	0.673347		42	1	0.641343	0.455964	0.075
43	0	0.34283	0.762376	0.425764		43	0	0.125788	0.684211	0.162325		43	1	0.531383	0.605351	0.125
44	0	0.160049	0.861386	0.831878		44	0	0.0303902	0.894737	0.806613		44	1	0.809561	0.0802676	0.0333333
45	0	0.407536	0.712871	0.342795		45	0	0.0686027	0.789474	0.374749		45	1	0.523861	0.616499	0.125
46	0	0.370788	0.732673	0.388646		46	0	0.0168635	0.947368	0.961924		46	1	0.612349	0.505017	0.0833333
47	0	0.65893	0.346535	0.156114		47	0	0.012973	1	0.987976		47	1	0.328097	0.788183	0.35
48	0	0.236844	0.821782	0.634279		48	0	0.318624	0.526316	0.0470942		48	1	0.444532	0.685619	0.233333
49	0	0.920277	0	0.00218341		49	1	0.0500303	0.842105	0.594188		49	0	0.0296927	1	0.975
50	0	0.215651	0.831683	0.680131		50	0	0.0515837	0.789474	0.572144		50	1	0.732765	0.251951	0.05
51	0	0.0317617	0.970297	0.994541		51	0	0.872414	0	0.00601202		51	1	0.095824	0.974359	0.816667
52	1	0.212606	0.841584	0.686681		52	0	0.554844	0.421053	0.0190381		52	0	0.232549	0.853958	0.516667
53	0	0.298219	0.811881	0.501092		53	0	0.0722278	0.789474	0.336673		53	1	0.629553	0.469342	0.075
54	1	0.330825	0.772277	0.450873		54	0	0.220545	0.631579	0.0831663		54	0	0.44863	0.680045	0.225
55	1	0.776742	0.207921	0.080786		55	0	0.0114302	1	0.991984		55	0	0.211828	0.86845	0.55
56	1	0.790186	0.188119	0.0753275		56	0	0.0098121	1	0.995992		56	0	0.200002	0.878484	0.566667
57	1	0.618674	0.415842	0.183406		57	0	0.131805	0.684211	0.156313		57	0	0.249521	0.846154	0.5
58	1	0.153945	0.871287	0.84607		58	0	0.0284118	0.894737	0.841683		58	0	0.817643	0.0702341	0.0333333
59	1	0.190907	0.861386	0.760917		59	0	0.590353	0.368421	0.0150301		59	0	0.218741	0.862876	0.541667
60	1	0.120524	0.910891	0.900655		60	0	0.283964	0.578947	0.0601202		60	0	0.595512	0.532887	0.116667
61	1	0.132241	0.891089	0.882096		61	0	0.719258	0.263158	0.0130261		61	0	0.148501	0.918618	0.7
62	1	0.0228755	0.990099	0.997817		62	0	0.755795	0.210526	0.011022		62	0	0.221329	0.861761	0.525
63	1	0.0594429	0.960396	0.974891		63	0	0.103226	0.684211	0.205411		63	0	0.837331	0.0568562	0.025
64	1	0.353446	0.762376	0.407205		64	0	0.464727	0.421053	0.0310621		64	0	0.181827	0.894091	0.616667
65	1	0.864347	0.0594059	0.0305677		65	0	0.0709368	0.789474	0.345691		65	0	0.0647162	0.991081	0.916667
66	1	0.436242	0.70297	0.318777		66	0	0.154518	0.631579	0.122244		66	0	0.409239	0.713489	0.275
67	0	0.411959	0.712871	0.338428		67	0	0.376503	0.473684	0.0410822		67	1	0.211538	0.87068	0.55
68	0	0.294971	0.811881	0.505459		68	0	0.384307	0.473684	0.0380762		68	1	0.320722	0.793757	0.366667
69	0	0.693553	0.287129	0.136463		69	0	0.0366337	0.894737	0.728457		69	1	0.269813	0.835006	0.45
70	0	0.288951	0.811881	0.525109		70	0	0.096415	0.736842	0.233467		70	1	0.614634	0.498328	0.0833333
71	0	0.495483	0.613861	0.262009		71	0	0.0800661	0.736842	0.283567		71	1	0.424451	0.703456	0.25
72	0	0.15786	0.861386	0.83952		72	0	0.358025	0.526316	0.0460922		72	1	0.484114	0.649944	0.15
73	0	0.0675946	0.950495	0.967249		73	0	0.101396	0.684211	0.219439		73	1	0.83101	0.0613155	0.025
74	0	0.426966	0.712871	0.328603		74	0	0.0210167	0.894737	0.91483		74	1	0.552018	0.584169	0.116667
75	0	0.0320645	0.970297	0.992358		75	0	0.516603	0.421053	0.0220441		75	1	0.451332	0.677815	0.208333
76	0	0.092112	0.950495	0.947598		76	0	0.0142575	1	0.977956		76	1	0.89363	0.00222965	0
77	0	0.147811	0.871287	0.861354		77	0	0.0182892	0.947368	0.947896		77	1	0.833899	0.0590858	0.025
78	0	0.0874745	0.950495	0.956332		78	0	0.136009	0.631579	0.147295		78	1	0.776516	0.134894	0.0333333
79	0	0.267474	0.811881	0.576419		79	0	0.473147	0.421053	0.0300601		79	1	0.259379	0.839465	0.483333
80	0	0.242634	0.821782	0.625546		80	0	0.0234311	0.894737	0.893788		80	1	0.733935	0.246377	0.05
81	0	0.098035	0.950495	0.93559		81	0	0.265665	0.631579	0.0711423		81	1	0.6363	0.461538	0.075
82	0	0.213533	0.831683	0.684498		82	0	0.0427821	0.894737	0.667335		82	1	0.743685	0.219621	0.0416667
83	0	0.0430581	0.970297	0.9869		83	0	0.517412	0.421053	0.0210421		83	1	0.43953	0.692308	0.233333
84	0	0.0720429	0.950495	0.966157		84	0	0.784472	0.105263	0.01002		84	1	0.143486	0.924192	0.7
85	0	0.171817	0.861386	0.799127		85	0	0.294887	0.578947	0.0551102		85	1	0.533296	0.603122	0.125
86	0	0.0752991	0.950495	0.963974		86	0	0.109567	0.684211	0.192385		86	1	0.815134	0.0758082	0.0333333
87	0	0.344706	0.762376	0.421397		87	0	0.0305669	0.894737	0.799599		87	1	0.624727	0.487179	0.075
88	0	0.147464	0.871287	0.862445		88	0	0.695195	0.315789	0.0140281		88	1	0.157341	0.910814	0.675
89	0	0.568556	0.485149	0.213974		89	0	0.0360906	0.894737	0.738477		89	1	0.395353	0.727982	0.275
90	0	0.144227	0.871287	0.867904		90	0	0.579043	0.368421	0.0170341		90	1	0.276729	0.828317	0.433333
91	0	0.121764	0.90099	0.899563		91	0	0.106911	0.684211	0.196393		91	1	0.771325	0.147157	0.0333333
92	0	0.270462	0.811881	0.563319		92	0	0.0379393	0.894737	0.719439		92	1	0.691598	0.335563	0.0583333
93	0	0.420377	0.712871	0.334061		93	0	0.299926	0.578947	0.0541082		93	1	0.279698	0.824972	0.425
94	0	0.0837172	0.950495	0.959607		94	0	0.0280645	0.894737	0.848697		94	1	0.888218	0.00668896	0
95	0	0.508807	0.574257	0.255459		95	0	0.305528	0.578947	0.0521042		95	1	0.185664	0.891862	0.6
96	0	0.248032	0.821782	0.612445		96	0	0.0112388	1	0.992986		96	1	0.740729	0.229654	0.05
97	0	0.393016	0.722772	0.364629		97	0	0.0182126	0.947368	0.9499		97	1	0.588772	0.548495	0.116667
98	1	0.849647	0.0990099	0.0349345		98	0	0.011021	1	0.993988		98	0	0.139332	0.93311	0.716667
99	1	0.813249	0.168317	0.0633188		99	0	0.0536426	0.789474	0.547094		99	0	0.133109	0.939799	0.725
100	1	0.0994961	0.940594	0.930131		100	0	0.391459	0.473684	0.0370741		100	0	0.509045	0.628763	0.133333
101	0	0.0983433	0.950495	0.932314		101	1	0.811406	0.0526316	0.00901804		101	0	0.0902511	0.977703	0.841667
102	0	0.200365	0.841584	0.735808		102	1	0.739818	0.263158	0.011022		102	0	0.0598168	0.994426	0.925
103	0	0.415789	0.712871	0.336245		103	1	0.558432	0.421053	0.0180361		103	0	0.025779	1	0.983333
104	0	0.345916	0.762376	0.420306		104	1	0.60985	0.368421	0.0140281		104	0	0.0442341	0.996656	0.941667
105	0	0.196976	0.851485	0.740175		105	1	0.772756	0.210526	0.01002		105	0	0.0302679	1	0.966667
106	0	0.0646786	0.950495	0.971616		106	1	0.793089	0.105263	0.00901804		106	0	0.142232	0.924192	0.708333
107	0	0.494724	0.613861	0.2631		107	1	0.406237	0.473684	0.0350701		107	0	0.0990387	0.973244	0.808333
108	0	0.273234	0.811881	0.549127		108	1	0.710622	0.315789	0.0130261		108	0	0.0161443	1	1
109	0	0.0452917	0.970297	0.984716		109	1	0.781656	0.157895	0.01002		109	0	0.173052	0.897436	0.65
110	0	0.402365	0.712871	0.351528		110	0	0.149311	0.631579	0.124248		110	1	0.448324	0.681159	0.225
111	0	0.165052	0.861386	0.824236		111	0	0.0398723	0.894737	0.690381		111	1	0.795076	0.105909	0.0333333
112	1	0.865468	0.049505	0.0305677		112	0	0.0587174	0.789474	0.5		112	0	0.0758151	0.986622	0.883333
113	1	0.622248	0.405941	0.177948		113	0	0.116078	0.684211	0.178357		113	0	0.261675	0.837235	0.483333
114	0	0.231401	0.831683	0.639738		114	0	0.00548533	1	0.998998		114	1	0.763113	0.171683	0.0416667
115	1	0.872458	0.039604	0.0272926		115	0	0.00438614	1	1		115	0	0.123156	0.948718	0.75
116	1	0.581297	0.465347	0.20524		116	0	0.362367	0.473684	0.0450902		116	0	0.0563358	0.995541	0.933333
117	0	0.28806	0.811881	0.526201		117	0	0.515911	0.421053	0.0230461		117	1	0.196029	0.882943	0.566667
118	0	0.290464	0.811881	0.521834		118	0	0.27278	0.631579	0.0681363		118	1	0.436756	0.695652	0.233333
119	0	0.106625	0.930693	0.917031		119	0	0.0128598	1	0.988978		119	1	0.880515	0.0111483	0
120	1	0.560376	0.514851	0.224891		120	0	0.17587	0.631579	0.111222		120	0	0.263754	0.83612	0.466667
121	1	0.897074	0.00990099	0.00982533		121	0	0.0646085	0.789474	0.441884		121	0	0.0383176	1	0.958333
122	1	0.0231973	0.980198	0.997817		122	0	0.878944	0	0.00501002		122	0	0.0978585	0.973244	0.816667
123	1	0.676117	0.326733	0.146288		123	0	0.248885	0.631579	0.0731463		123	0	0.0749978	0.987737	0.891667
124	0	0.659837	0.346535	0.155022		124	0	0.0308237	0.894737	0.796593		124	1	0.309339	0.802676	0.383333
125	1	0.261176	0.821782	0.586245		125	0	0.312259	0.526316	0.0480962		125	0	0.426565	0.701226	0.241667
126	1	0.777657	0.19802	0.080786		126	0	0.116396	0.684211	0.177355		126	0	0.105946	0.964326	0.8
127	0	0.156963	0.861386	0.841703		127	0	0.0148206	1	0.976954		127	1	0.828216	0.06466	0.025
128	0	0.119437	0.910891	0.902838		128	0	0.397373	0.473684	0.0360721		128	1	0.48319	0.652174	0.15
129	1	0.828528	0.148515	0.0491266		129	0	0.0973745	0.736842	0.230461		129	0	0.0740974	0.987737	0.9
130	1	0.674649	0.336634	0.149563		130	0	0.246977	0.631579	0.0751503		130	0	0.0783735	0.986622	0.875
131	1	0.652478	0.356436	0.159389		131	0	0.0188045	0.894737	0.943888		131	0	0.328717	0.787068	0.35
132	0	0.165513	0.861386	0.823144		132	0	0.0196289	0.894737	0.92986		132	1	0.814858	0.0769231	0.0333333
133	1	0.811661	0.178218	0.0655022		133	0	0.00704084	1	0.997996		133	0	0.181298	0.894091	0.625
134	1	0.838841	0.128713	0.0447598		134	0	0.0457071	0.842105	0.646293		134	0	0.115451	0.955407	0.775
135	1	0.518447	0.574257	0.247817		135	0	0.0133246	1	0.983968		135	0	0.468229	0.662207	0.166667
136	0	0.404583	0.712871	0.349345		136	0	0.151552	0.631579	0.123246		136	1	0.443866	0.687848	0.233333
137	1	0.602785	0.435644	0.194323		137	0	0.303881	0.578947	0.0531062		137	0	0.0933333	0.976589	0.825
138	1	0.503813	0.594059	0.25655		138	0	0.124165	0.684211	0.167335		138	0	0.372022	0.751394	0.316667
139	0	0.244453	0.821782	0.621179		139	0	0.0627441	0.789474	0.460922		139	1	0.692803	0.327759	0.0583333
140	1	0.561013	0.50495	0.224891		140	0	0.283015	0.578947	0.0611222		140	0	0.155973	0.913043	0.683333
141	1	0.697287	0.267327	0.131004		141	0	0.130661	0.684211	0.157315		141	0	0.172052	0.898551	0.658333
142	0	0.295762	0.811881	0.504367		142	0	0.505835	0.421053	0.0250501		142	1	0.198403	0.879599	0.566667
143	1	0.494608	0.623762	0.2631		143	0	0.0586409	0.789474	0.503006		143	0	0.446751	0.683389	0.233333
144	1	0.480587	0.643564	0.272926		144	0	0.0685303	0.789474	0.376754		144	0	0.450883	0.677815	0.216667
145	1	0.587331	0.455446	0.200873		145	0	0.0380582	0.894737	0.718437		145	0	0.374611	0.748049	0.308333
146	0	0.466244	0.653465	0.290393		146	0	0.061211	0.789474	0.47996		146	1	0.472545	0.661093	0.158333
147	1	0.846243	0.108911	0.0360262		147	0	0.0363309	0.894737	0.734469		147	0	0.117426	0.954292	0.766667
148	1	0.632479	0.386139	0.167031		148	0	0.0523945	0.789474	0.55511		148	0	0.315127	0.795987	0.375
149	0	0.628739	0.39604	0.175764		149	0	0.0505962	0.789474	0.591182		149	1	0.320665	0.794872	0.366667
150	0	0.424476	0.712871	0.331878		150	0	0.0662678	0.789474	0.3998		150	1	0.509256	0.628763	0.125
151	0	0.43189	0.70297	0.325328		151	0	0.02565	0.894737	0.868737		151	1	0.54246	0.589744	0.116667
152	0	0.476981	0.643564	0.279476		152	0	0.064635	0.789474	0.43988		152	1	0.458384	0.668896	0.175
153	0	0.448431	0.663366	0.306769		153	0	0.0700077	0.789474	0.353707		153	1	0.481561	0.656633	0.15
154	0	0.435309	0.70297	0.322052		154	0	0.0695084	0.789474	0.357715		154	1	0.495183	0.641026	0.141667
155	0	0.471185	0.653465	0.284934		155	0	0.169822	0.631579	0.116232		155	1	0.358993	0.765886	0.325
156	1	0.860663	0.0792079	0.0305677		156	0	0.0210255	0.894737	0.913828		156	0	0.118312	0.954292	0.758333
157	0	0.467678	0.653465	0.28821		157	0	0.19732	0.631579	0.0981964		157	1	0.335002	0.782609	0.341667
158	1	0.693715	0.287129	0.135371		158	0	0.0427826	0.894737	0.666333		158	0	0.263502	0.83612	0.475
159	0	0.411915	0.712871	0.33952		159	0	0.134089	0.684211	0.152305		159	1	0.453995	0.672241	0.2
160	0	0.62299	0.39604	0.177948		160	0	0.0320099	0.894737	0.764529		160	1	0.345	0.77592	0.333333
161	1	0.630004	0.39604	0.172489		161	0	0.0447572	0.842105	0.654309		161	0	0.325238	0.789298	0.366667
162	0	0.933722	0	0.0010917		162	0	0.0247901	0.894737	0.878758		162	1	0.0414876	1	0.941667
163	1	0.690264	0.29703	0.136463		163	0	0.0447806	0.842105	0.653307		163	0	0.264955	0.835006	0.458333
164	1	0.53231	0.534653	0.235808		164	0	0.0519725	0.789474	0.56513		164	0	0.415718	0.70903	0.266667
165	0	0.457698	0.663366	0.30131		165	0	0.0624425	0.789474	0.462926		165	1	0.479859	0.657748	0.15
166	0	0.401347	0.722772	0.35262		166	0	0.170476	0.631579	0.11523		166	1	0.428176	0.698997	0.233333
167	0	0.52346	0.564356	0.245633		167	0	0.110785	0.684211	0.190381		167	1	0.365755	0.761427	0.316667
168	0	0.444239	0.683168	0.311135		168	0	0.0730121	0.789474	0.334669		168	1	0.482749	0.653289	0.15
169	0	0.521748	0.564356	0.247817		169	0	0.0566527	0.789474	0.509018		169	1	0.421599	0.705686	0.25
170	0	0.696373	0.267327	0.132096		170	0	0.0545493	0.789474	0.529058		170	1	0.249078	0.847269	0.5
171	0	0.909978	0	0.00655022		171	0	0.0167242	0.947368	0.96493		171	1	0.0732976	0.988852	0.9
172	0	0.445239	0.683168	0.308952		172	0	0.27324	0.631579	0.0671343		172	1	0.281521	0.822742	0.425
173	1	0.891721	0.019802	0.0141921		173	0	0.0180451	0.947368	0.950902		173	0	0.0902342	0.977703	0.85
174	1	0.501547	0.613861	0.258734		174	0	0.0425973	0.894737	0.668337		174	0	0.455855	0.670011	0.2
175	1	0.458449	0.663366	0.296943		175	0	0.121281	0.684211	0.172345		175	0	0.42027	0.7068	0.258333
176	0	0.587539	0.445545	0.200873		176	0	0.0638126	0.789474	0.44489		176	1	0.348649	0.77146	0.333333
177	0	0.755009	0.217822	0.0982533		177	0	0.0240494	0.894737	0.887776		177	1	0.220942	0.862876	0.525
178	0	0.525233	0.564356	0.242358		178	0	0.103299	0.684211	0.204409		178	1	0.371467	0.752508	0.316667
179	0	0.604776	0.425743	0.19214		179	0	0.135013	0.631579	0.150301		179	1	0.260211	0.83835	0.483333
180	1	0.401833	0.722772	0.351528		180	0	0.140455	0.631579	0.141283		180	0	0.457712	0.668896	0.191667
181	0	0.675806	0.326733	0.148472		181	0	0.0683944	0.789474	0.378758		181	1	0.2558	0.843924	0.491667
182	1	0.503333	0.60396	0.257642		182	0	0.213503	0.631579	0.0901804		182	0	0.283164	0.820513	0.425
183	0	0.434673	0.70297	0.324236		183	0	0.115059	0.684211	0.180361		183	1	0.450268	0.67893	0.216667
184	0	0.842447	0.108911	0.040393		184	1	0.0435422	0.894737	0.659319		184	0	0.114011	0.955407	0.783333
185	0	0.378451	0.732673	0.383188		185	0	0.165368	0.631579	0.118236		185	1	0.456181	0.670011	0.191667
186	1	0.861953	0.0693069	0.0305677		186	0	0.0277799	0.894737	0.851703		186	0	0.110267	0.960981	0.791667
187	1	0.234396	0.831683	0.635371		187	0	0.458769	0.421053	0.0320641		187	0	0.306834	0.807135	0.391667
188	0	0.59454	0.435644	0.197598		188	0	0.0391008	0.894737	0.699399		188	1	0.36636	0.760312	0.316667
189	0	0.645396	0.366337	0.162664		189	0	0.0772746	0.789474	0.302605		189	1	0.277329	0.826087	0.433333
190	0	0.462061	0.653465	0.29476		190	0	0.0189151	0.894737	0.940882		190	1	0.519023	0.618729	0.125
191	1	0.756808	0.217822	0.0971616		191	0	0.0240391	0.894737	0.888778		191	0	0.219153	0.862876	0.533333
192	1	0.476964	0.653465	0.279476		192	0	0.070125	0.789474	0.352705		192	0	0.452911	0.673356	0.208333
193	0	0.444549	0.683168	0.310044		193	0	0.143308	0.631579	0.137275		193	1	0.412143	0.712375	0.266667
194	1	0.672819	0.346535	0.149563		194	0	0.120472	0.684211	0.173347		194	0	0.206709	0.87291	0.558333
195	0	0.422183	0.712871	0.332969		195	0	0.189086	0.631579	0.102204		195	1	0.38873	0.731327	0.275
196	1	0.443546	0.693069	0.311135		196	0	0.179234	0.631579	0.11022		196	0	0.37722	0.745819	0.3
197	1	0.5687	0.485149	0.212882		197	0	0.0430218	0.894737	0.663327		197	0	0.388278	0.733556	0.283333
198	0	0.451467	0.663366	0.304585		198	0	0.0230093	0.894737	0.897796		198	1	0.525523	0.61427	0.125
199	1	0.593454	0.445545	0.197598		199	0	0.0945131	0.736842	0.242485		199	0	0.312033	0.798216	0.383333
200	0	0.516263	0.574257	0.248908		200	0	0.0491949	0.842105	0.603206		200	1	0.434542	0.696767	0.233333
201	0	0.565577	0.485149	0.220524		201	0	0.0478306	0.842105	0.624248		201	1	0.386592	0.735786	0.291667
202	0	0.301807	0.811881	0.495633		202	0	0.268607	0.631579	0.0691383		202	1	0.429586	0.697882	0.233333
203	1	0.725012	0.237624	0.115721		203	0	0.0351063	0.894737	0.742485		203	0	0.239882	0.851728	0.508333
204	0	0.688667	0.29703	0.137555		204	0	0.0340239	0.894737	0.752505		204	1	0.277309	0.827202	0.433333
205	0	0.527845	0.564356	0.237991		205	0	0.097765	0.736842	0.225451		205	1	0.37439	0.749164	0.308333
206	1	0.542357	0.524752	0.232533		206	0	0.0704021	0.789474	0.349699		206	0	0.38724	0.734671	0.291667
207	1	0.48368	0.633663	0.271834		207	0	0.053705	0.789474	0.544088		207	0	0.462615	0.664437	0.175
208	1	0.841215	0.118812	0.0425764		208	0	0.0666319	0.789474	0.390782		208	0	0.0921528	0.976589	0.833333
209	0	0.464724	0.653465	0.291485		209	0	0.114019	0.684211	0.183367		209	1	0.421257	0.7068	0.25
210	0	0.759373	0.207921	0.0927948		210	0	0.0282606	0.894737	0.845691		210	1	0.212366	0.86845	0.541667
211	0	0.499521	0.613861	0.259825		211	0	0.0597383	0.789474	0.488978		211	1	0.440741	0.690078	0.233333
212	0	0.457781	0.663366	0.300218		212	0	0.135981	0.631579	0.148297		212	1	0.406238	0.717949	0.275
213	0	0.871664	0.039604	0.0283843		213	0	0.0160492	0.947368	0.972946		213	1	0.112287	0.958751	0.783333
214	0	0.527224	0.564356	0.241266		214	0	0.0658115	0.789474	0.408818		214	1	0.406964	0.715719	0.275
215	0	0.555418	0.514851	0.225983		215	0	0.0486311	0.842105	0.611222		215	1	0.39595	0.726867	0.275
216	1	0.821373	0.158416	0.0556769		216	0	0.0246398	0.894737	0.881764		216	0	0.153987	0.916388	0.691667
217	0	0.364748	0.742574	0.393013		217	0	0.0182658	0.947368	0.948898		217	1	0.616986	0.494983	0.0833333
218	0	0.274897	0.811881	0.543668		218	0	0.0244022	0.894737	0.882766		218	1	0.700701	0.309922	0.0583333
219	0	0.219418	0.831683	0.672489		219	0	0.0133355	1	0.982966		219	1	0.767247	0.160535	0.0416667
220	0	0.118192	0.910891	0.90393		220	0	0.090894	0.736842	0.247495		220	1	0.790914	0.112598	0.0333333
221	0	0.0531759	0.970297	0.978166		221	0	0.0602382	0.789474	0.482966		221	1	0.886586	0.00780379	0
222	0	0.0820475	0.950495	0.960699		222	0	0.0729162	0.789474	0.335671		222	1	0.845036	0.0457079	0.0166667
223	0	0.143404	0.871287	0.868996		223	0	0.0281087	0.894737	0.847695		223	1	0.828487	0.0635452	0.025
224	0	0.234225	0.831683	0.636463		224	0	0.0167011	0.947368	0.966934		224	1	0.749073	0.210702	0.0416667
225	0	0.650055	0.356436	0.16048		225	0	0.0292116	0.894737	0.827655		225	1	0.320733	0.792642	0.366667
226	0	0.727685	0.227723	0.114629		226	0	0.0136173	1	0.97996		226	1	0.258698	0.841695	0.483333
227	0	0.224644	0.831683	0.652838		227	0	0.0194902	0.894737	0.931864		227	1	0.755866	0.198439	0.0416667
228	0	0.31975	0.792079	0.470524		228	0	0.0167098	0.947368	0.965932		228	1	0.66354	0.397993	0.0666667
229	0	0.14832	0.871287	0.860262		229	0	0.0247415	0.894737	0.880762		229	1	0.826939	0.0657748	0.025
230	0	0.108966	0.930693	0.913755		230	0	0.0292926	0.894737	0.824649		230	1	0.861742	0.0289855	0.00833333
231	0	0.0662174	0.950495	0.969432		231	0	0.0594085	0.789474	0.492986		231	1	0.874374	0.0167224	0
232	0	0.129936	0.891089	0.886463		232	0	0.0689914	0.789474	0.368737		232	1	0.801073	0.0880713	0.0333333
233	0	0.79495	0.178218	0.0720524		233	0	0.0168014	0.947368	0.962926		233	1	0.188248	0.885173	0.583333
234	0	0.198474	0.851485	0.739083		234	0	0.0198889	0.894737	0.925852		234	1	0.781638	0.118172	0.0333333
235	0	0.641946	0.366337	0.164847		235	0	0.022409	0.894737	0.898798		235	1	0.335645	0.781494	0.341667
236	0	0.125958	0.891089	0.891921		236	0	0.0297032	0.894737	0.820641		236	1	0.844339	0.0468227	0.0166667
237	0	0.123881	0.891089	0.89738		237	0	0.0151916	1	0.975952		237	1	0.860927	0.0312152	0.00833333
238	0	0.162618	0.861386	0.828603		238	0	0.0251805	0.894737	0.873747		238	1	0.812202	0.0780379	0.0333333
239	0	0.146098	0.871287	0.865721		239	0	0.0220967	0.894737	0.903808		239	1	0.831805	0.0602007	0.025
240	0	0.565281	0.49505	0.221616		240	0	0.028166	0.894737	0.846693		240	1	0.406553	0.716834	0.275
241	0	0.102441	0.930693	0.926856		241	0	0.0305024	0.894737	0.802605		241	1	0.867056	0.0211817	0
242	0	0.112195	0.930693	0.91048		242	0	0.025394	0.894737	0.871743		242	1	0.862411	0.0267559	0.00833333
243	0	0.729299	0.227723	0.113537		243	0	0.0175391	0.947368	0.957916		243	1	0.253162	0.846154	0.491667
244	0	0.0883009	0.950495	0.954148		244	0	0.0299719	0.894737	0.811623		244	1	0.881727	0.0100334	0
245	0	0.0906221	0.950495	0.951965		245	0	0.0298407	0.894737	0.814629		245	1	0.879537	0.0122631	0
246	0	0.108787	0.930693	0.914847		246	0	0.0292447	0.894737	0.826653		246	1	0.861968	0.0278707	0.00833333
247	0	0.598428	0.435644	0.196507		247	0	0.0232533	0.894737	0.89479		247	1	0.378318	0.74359	0.291667
248	0	0.144696	0.871287	0.866812		248	0	0.0160761	0.947368	0.971944		248	1	0.839228	0.0546265	0.0166667
249	0	0.114594	0.910891	0.906114		249	0	0.0200963	0.894737	0.922846		249	1	0.865309	0.0234114	0.00833333
250	0	0.371886	0.732673	0.387555		250	0	0.0224024	0.894737	0.8998		250	1	0.605711	0.513935	0.0916667
251	0	0.102441	0.930693	0.927948		251	0	0.0305024	0.894737	0.801603		251	1	0.867056	0.0200669	0
252	0	0.121117	0.90099	0.900655		252	0	0.0251125	0.894737	0.874749		252	1	0.85377	0.0356745	0.00833333
253	0	0.114594	0.910891	0.907205		253	0	0.0200963	0.894737	0.923848		253	1	0.865309	0.0245262	0.00833333
254	0	0.450165	0.663366	0.305677		254	0	0.0400211	0.894737	0.688377		254	1	0.509814	0.627648	0.125
255	0	0.510807	0.574257	0.252183		255	0	0.0306164	0.894737	0.797595		255	1	0.458577	0.667781	0.175
256	0	0.126468	0.891089	0.888646		256	0	0.0203232	0.894737	0.918838		256	1	0.853209	0.0367893	0.00833333
257	0	0.0980302	0.950495	0.936681		257	0	0.0313545	0.894737	0.785571		257	1	0.870615	0.0178372	0
258	0	0.151774	0.871287	0.849345		258	0	0.0361801	0.894737	0.736473		258	1	0.812046	0.0791527	0.0333333
259	0	0.109808	0.930693	0.911572		259	0	0.0202049	0.894737	0.920842		259	1	0.869987	0.0189521	0
260	0	0.0916108	0.950495	0.950873		260	0	0.0130313	1	0.986974		260	1	0.895358	0.00111483	0
261	0	0.137977	0.881188	0.877729		261	0	0.0243075	0.894737	0.883768		261	1	0.837716	0.0568562	0.0166667
262	0	0.125958	0.891089	0.89083		262	0	0.0297032	0.894737	0.821643		262	1	0.844339	0.0479376	0.0166667
263	0	0.727685	0.227723	0.115721		263	0	0.0136173	1	0.980962		263	1	0.258698	0.84058	0.483333
264	0	0.104189	0.930693	0.923581		264	0	0.0457406	0.842105	0.645291		264	1	0.85007	0.0401338	0.0166667
265	0	0.0962203	0.950495	0.939956		265	0	0.0256745	0.894737	0.867735		265	1	0.878105	0.0133779	0
266	0	0.275842	0.811881	0.541485		266	0	0.0240704	0.894737	0.886774		266	1	0.700087	0.311037	0.0583333
267	0	0.126454	0.891089	0.889738		267	0	0.0258805	0.894737	0.864729		267	1	0.847665	0.0445931	0.0166667
268	0	0.114594	0.910891	0.908297		268	0	0.0200963	0.894737	0.921844		268	1	0.865309	0.025641	0.00833333
269	0	0.343575	0.762376	0.422489		269	0	0.0334359	0.894737	0.753507		269	1	0.622989	0.488294	0.075
270	0	0.157774	0.861386	0.840611		270	0	0.0203002	0.894737	0.91984		270	1	0.821926	0.0680045	0.025
271	0	0.759511	0.207921	0.0906114		271	0	0.0175999	0.947368	0.953908		271	1	0.22289	0.861761	0.516667
272	0	0.452557	0.663366	0.303493		272	0	0.0349183	0.894737	0.745491		272	1	0.512524	0.622074	0.125
273	0	0.157938	0.861386	0.838428		273	0	0.0211632	0.894737	0.912826		273	1	0.820899	0.0691193	0.025
274	0	0.0963719	0.950495	0.938865		274	0	0.0258466	0.894737	0.866733		274	1	0.877782	0.0144928	0
275	0	0.165641	0.861386	0.822052		275	0	0.141374	0.631579	0.140281		275	1	0.692985	0.326644	0.0583333
276	0	0.216026	0.831683	0.679039		276	0	0.0479034	0.842105	0.623246		276	1	0.736071	0.238573	0.05
277	0	0.282074	0.811881	0.534934		277	0	0.0591535	0.789474	0.493988		277	1	0.658772	0.412486	0.0666667
278	0	0.0950467	0.950495	0.943231		278	0	0.11367	0.684211	0.185371		278	1	0.791283	0.109253	0.0333333
279	0	0.0950467	0.950495	0.941048		279	0	0.11367	0.684211	0.187375		279	1	0.791283	0.108138	0.0333333
280	0	0.210552	0.841584	0.69869		280	0	0.028968	0.894737	0.834669		280	1	0.76048	0.186176	0.0416667
281	0	0.173169	0.861386	0.791485		281	0	0.0650843	0.789474	0.428858		281	1	0.761746	0.180602	0.0416667
282	0	0.859519	0.0792079	0.0316594		282	0	0.0320396	0.894737	0.762525		282	1	0.108442	0.962096	0.791667
283	0	0.61789	0.415842	0.184498		283	0	0.0412081	0.894737	0.674349		283	1	0.340902	0.777035	0.341667
284	0	0.0950467	0.950495	0.944323		284	0	0.11367	0.684211	0.186373		284	1	0.791283	0.110368	0.0333333
285	0	0.173169	0.861386	0.78821		285	0	0.0650843	0.789474	0.431864		285	1	0.761746	0.175028	0.0416667
286	0	0.140621	0.871287	0.873362		286	0	0.0193468	0.894737	0.936874		286	1	0.840032	0.0512821	0.0166667
287	0	0.81626	0.158416	0.0611354		287	0	0.0453295	0.842105	0.648297		287	1	0.138411	0.93534	0.716667
288	0	0.266614	0.811881	0.578603		288	0	0.0410645	0.894737	0.681363		288	1	0.692321	0.333333	0.0583333
289	0	0.21942	0.831683	0.671397		289	0	0.0539024	0.789474	0.538076		289	1	0.726677	0.261984	0.05
290	0	0.173169	0.861386	0.787118		290	0	0.0650843	0.789474	0.42485		290	1	0.761746	0.172798	0.0416667
291	0	0.195267	0.851485	0.748908		291	0	0.038419	0.894737	0.708417		291	1	0.766313	0.16388	0.0416667
292	0	0.859519	0.0792079	0.0327511		292	0	0.0320396	0.894737	0.763527		292	1	0.108442	0.963211	0.791667
293	0	0.87276	0.029703	0.0262009		293	0	0.0217006	0.894737	0.910822		293	1	0.105539	0.96767	0.8
294	0	0.207863	0.841584	0.71179		294	0	0.0485844	0.842105	0.614228		294	1	0.743553	0.221851	0.0416667
295	0	0.215517	0.831683	0.681223		295	0	0.0733414	0.789474	0.328657		295	1	0.711142	0.28874	0.05
296	0	0.287083	0.811881	0.529476		296	0	0.0350816	0.894737	0.743487		296	1	0.677835	0.358974	0.0666667
297	0	0.208378	0.841584	0.710699		297	0	0.0537383	0.789474	0.542084		297	1	0.737884	0.236343	0.05
298	0	0.194336	0.851485	0.754367		298	0	0.0614416	0.789474	0.477956		298	1	0.744223	0.218506	0.0416667
299	0	0.820937	0.158416	0.0578603		299	0	0.0372315	0.894737	0.726453		299	1	0.141831	0.927536	0.708333
300	0	0.209139	0.841584	0.707424		300	0	0.0622529	0.789474	0.465932		300	1	0.728608	0.257525	0.05
301	0	0.210552	0.841584	0.701965		301	0	0.028968	0.894737	0.832665		301	1	0.76048	0.187291	0.0416667
302	0	0.195267	0.851485	0.747817		302	0	0.038419	0.894737	0.709419		302	1	0.766313	0.167224	0.0416667
303	0	0.716125	0.237624	0.122271		303	0	0.0297269	0.894737	0.817635		303	1	0.254148	0.845039	0.491667
304	0	0.210552	0.841584	0.699782		304	0	0.028968	0.894737	0.833667		304	1	0.76048	0.189521	0.0416667
305	0	0.399111	0.722772	0.356987		305	0	0.11754	0.684211	0.176353		305	1	0.48335	0.651059	0.15
306	0	0.393626	0.722772	0.362445		306	0	0.0450191	0.842105	0.650301		306	1	0.561355	0.576366	0.116667
307	0	0.259617	0.821782	0.58952		307	0	0.0374767	0.894737	0.725451		307	1	0.702907	0.306577	0.0583333
308	0	0.376207	0.732673	0.385371		308	0	0.0405153	0.894737	0.683367		308	1	0.583277	0.551839	0.116667
309	0	0.538402	0.524752	0.234716		309	0	0.049041	0.842105	0.60521		309	1	0.412557	0.71126	0.266667
310	0	0.31878	0.792079	0.472707		310	0	0.0387619	0.894737	0.703407		310	1	0.642458	0.454849	0.075
311	0	0.305575	0.811881	0.494541		311	0	0.0480818	0.842105	0.62024		311	1	0.646343	0.441472	0.075
312	0	0.155476	0.861386	0.843886		312	0	0.0666131	0.789474	0.391784		312	1	0.777911	0.133779	0.0333333
313	0	0.213918	0.831683	0.683406		313	0	0.0383758	0.894737	0.711423		313	1	0.747707	0.215162	0.0416667
314	0	0.173169	0.861386	0.796943		314	0	0.0650843	0.789474	0.423848		314	1	0.761746	0.177258	0.0416667
315	0	0.365499	0.742574	0.391921		315	0	0.0596354	0.789474	0.490982		315	1	0.574865	0.562988	0.116667
316	0	0.179978	0.861386	0.779476		316	0	0.0391609	0.894737	0.695391		316	1	0.780861	0.121516	0.0333333
317	0	0.159008	0.861386	0.837336		317	0	0.0676636	0.789474	0.381764		317	1	0.773328	0.143813	0.0333333
318	0	0.253044	0.821782	0.604803		318	0	0.0685739	0.789474	0.375752		318	1	0.678382	0.35786	0.0666667
319	0	0.839241	0.118812	0.0447598		319	0	0.0187109	0.894737	0.94489		319	1	0.142049	0.925307	0.708333
320	0	0.230444	0.831683	0.64738		320	0	0.0521323	0.789474	0.561122		320	1	0.717424	0.272018	0.05
321	0	0.267817	0.811881	0.572052		321	0	0.0410929	0.894737	0.679359		321	1	0.69109	0.341137	0.0583333
322	0	0.219512	0.831683	0.670306		322	0	0.0554976	0.789474	0.517034		322	1	0.72499	0.266444	0.05
323	0	0.202988	0.841584	0.716157		323	0	0.0550206	0.789474	0.522044		323	1	0.741991	0.22631	0.0416667
324	0	0.866055	0.039604	0.0305677		324	0	0.020851	0.894737	0.916834		324	1	0.113094	0.957637	0.783333
325	0	0.140621	0.871287	0.872271		325	0	0.0193468	0.894737	0.93487		325	1	0.840032	0.0535117	0.0166667
326	0	0.211451	0.841584	0.689956		326	0	0.0556372	0.789474	0.514028		326	1	0.732912	0.250836	0.05
327	0	0.0891541	0.950495	0.953057		327	0	0.0697041	0.789474	0.355711		327	1	0.841142	0.0501672	0.0166667
328	0	0.214213	0.831683	0.682314		328	0	0.0288426	0.894737	0.837675		328	1	0.756944	0.19398	0.0416667
329	0	0.207811	0.841584	0.712882		329	0	0.0548673	0.789474	0.52505		329	1	0.737322	0.237458	0.05
330	0	0.251143	0.821782	0.608079		330	0	0.0755684	0.789474	0.312625		330	1	0.673288	0.384615	0.0666667
331	0	0.230444	0.831683	0.644105		331	0	0.0521323	0.789474	0.559118		331	1	0.717424	0.274247	0.05
332	0	0.173169	0.861386	0.792576		332	0	0.0650843	0.789474	0.430862		332	1	0.761746	0.178372	0.0416667
333	0	0.159266	0.861386	0.834061		333	0	0.0661982	0.789474	0.403808		333	1	0.774536	0.139353	0.0333333
334	0	0.212311	0.841584	0.687773		334	0	0.0480302	0.842105	0.621242		334	1	0.739659	0.232999	0.05
335	0	0.266368	0.811881	0.579694		335	0	0.0382681	0.894737	0.714429		335	1	0.695363	0.316611	0.0583333
336	0	0.209867	0.841584	0.70524		336	0	0.0797338	0.736842	0.284569		336	1	0.7104	0.29097	0.05
337	0	0.187802	0.861386	0.766376		337	0	0.0794426	0.736842	0.286573		337	1	0.732756	0.253066	0.05
338	0	0.351423	0.762376	0.408297		338	0	0.0516087	0.789474	0.571142		338	1	0.596968	0.532887	0.0916667
339	0	0.241328	0.821782	0.627729		339	0	0.0471348	0.842105	0.630261		339	1	0.711538	0.287625	0.05
340	0	0.262029	0.811881	0.585153		340	0	0.0500076	0.842105	0.59519		340	1	0.687963	0.342252	0.0583333
341	0	0.771769	0.207921	0.0829694		341	0	0.0361121	0.894737	0.737475		341	1	0.192119	0.884058	0.566667
342	0	0.355808	0.742574	0.40393		342	0	0.0505822	0.789474	0.592184		342	1	0.593609	0.541806	0.116667
343	0	0.893088	0.00990099	0.0120087		343	0	0.0175916	0.947368	0.95491		343	1	0.0893202	0.981048	0.858333
344	0	0.888775	0.019802	0.0174672		344	0	0.0223359	0.894737	0.901804		344	1	0.0888888	0.982163	0.858333
345	0	0.284685	0.811881	0.532751		345	0	0.0719883	0.789474	0.337675		345	1	0.643327	0.451505	0.075
346	0	0.248782	0.821782	0.610262		346	0	0.0689651	0.789474	0.370741		346	1	0.682253	0.350056	0.0666667
347	0	0.837576	0.128713	0.0458515		347	0	0.0239984	0.894737	0.88978		347	1	0.138426	0.934225	0.716667
348	0	0.194656	0.851485	0.752183		348	0	0.0556124	0.789474	0.51503		348	1	0.749731	0.209588	0.0416667
349	0	0.826848	0.148515	0.0524017		349	0	0.0255834	0.894737	0.869739		349	1	0.147568	0.919732	0.7
350	0	0.173634	0.861386	0.784934		350	0	0.0664673	0.789474	0.393788		350	1	0.759899	0.19175	0.0416667
351	0	0.195267	0.851485	0.746725		351	0	0.038419	0.894737	0.706413		351	1	0.766313	0.168339	0.0416667
352	0	0.166397	0.861386	0.818777		352	0	0.0656174	0.789474	0.410822		352	1	0.767986	0.156076	0.0416667
353	0	0.867798	0.039604	0.029476		353	0	0.0265486	0.894737	0.861723		353	1	0.105654	0.966555	0.8
354	0	0.166397	0.861386	0.815502		354	0	0.0656174	0.789474	0.41483		354	1	0.767986	0.153846	0.0416667
355	0	0.293402	0.811881	0.510917		355	0	0.0458523	0.842105	0.644289		355	1	0.660746	0.403567	0.0666667
356	0	0.893088	0.00990099	0.0131004		356	0	0.0175916	0.947368	0.955912		356	1	0.0893202	0.978818	0.858333
357	0	0.193022	0.851485	0.758734		357	0	0.0635403	0.789474	0.447896		357	1	0.743437	0.22408	0.0416667
358	0	0.0921113	0.950495	0.94869		358	0	0.0694778	0.789474	0.364729		358	1	0.838411	0.0557414	0.0166667
359	0	0.281894	0.811881	0.536026		359	0	0.0486469	0.842105	0.61022		359	1	0.669459	0.38796	0.0666667
360	0	0.181204	0.861386	0.774017		360	0	0.0177394	0.947368	0.952906		360	1	0.801056	0.0891862	0.0333333
361	0	0.87276	0.029703	0.0272926		361	0	0.0217006	0.894737	0.911824		361	1	0.105539	0.968785	0.8
362	0	0.0980386	0.950495	0.933406		362	0	0.148713	0.631579	0.125251		362	1	0.753248	0.206243	0.0416667
363	0	0.159266	0.861386	0.836245		363	0	0.0661982	0.789474	0.40481		363	1	0.774536	0.140468	0.0333333
364	0	0.78789	0.188119	0.0764192		364	0	0.0960245	0.736842	0.236473		364	1	0.116086	0.955407	0.766667
365	0	0.399119	0.722772	0.355895		365	0	0.0550128	0.789474	0.524048		365	1	0.545869	0.585284	0.116667
366	0	0.159266	0.861386	0.835153		366	0	0.0661982	0.789474	0.402806		366	1	0.774536	0.141583	0.0333333
367	0	0.192722	0.851485	0.760917		367	0	0.0649511	0.789474	0.436874		367	1	0.742327	0.225195	0.0416667
368	0	0.62904	0.39604	0.174672		368	0	0.0597034	0.789474	0.48998		368	1	0.311257	0.800446	0.383333
369	0	0.125891	0.891089	0.893013		369	0	0.0673608	0.789474	0.38477		369	1	0.806749	0.083612	0.0333333
370	0	0.350143	0.762376	0.41048		370	0	0.0510271	0.789474	0.578156		370	1	0.59883	0.530658	0.0916667
371	0	0.253676	0.821782	0.603712		371	0	0.066246	0.789474	0.401804		371	1	0.680078	0.354515	0.0666667
372	0	0.742236	0.227723	0.106987		372	0	0.0343616	0.894737	0.749499		372	1	0.223402	0.860647	0.516667
373	0	0.179978	0.861386	0.777293		373	0	0.0391609	0.894737	0.697395		373	1	0.780861	0.122631	0.0333333
374	0	0.227827	0.831683	0.648472		374	0	0.0621084	0.789474	0.468938		374	1	0.710065	0.2932	0.05
375	0	0.124966	0.891089	0.895197		375	0	0.0190137	0.894737	0.938878		375	1	0.856021	0.0345596	0.00833333
376	0	0.136445	0.881188	0.878821		376	0	0.125508	0.684211	0.163327		376	1	0.738047	0.234114	0.05
377	0	0.210873	0.841584	0.693231		377	0	0.0544763	0.789474	0.531062		377	1	0.73465	0.240803	0.05
378	0	0.253036	0.821782	0.605895		378	0	0.0517196	0.789474	0.568136		378	1	0.695245	0.317726	0.0583333
379	0	0.123171	0.90099	0.898472		379	0	0.1096	0.684211	0.191383		379	1	0.767229	0.16165	0.0416667
380	0	0.201302	0.841584	0.732533		380	0	0.0628698	0.789474	0.456914		380	1	0.735828	0.239688	0.05
381	0	0.299313	0.811881	0.498908		381	0	0.0537258	0.789474	0.543086		381	1	0.646961	0.440357	0.075
382	0	0.441038	0.693069	0.313319		382	0	0.0632998	0.789474	0.45491		382	1	0.495662	0.638796	0.141667
383	0	0.139651	0.881188	0.876638		383	0	0.0601727	0.789474	0.483968		383	1	0.800176	0.0914158	0.0333333
384	0	0.578292	0.465347	0.208515		384	0	0.0378253	0.894737	0.720441		384	1	0.383883	0.738016	0.291667
385	0	0.320322	0.792079	0.468341		385	0	0.0546669	0.789474	0.528056		385	1	0.625011	0.48495	0.075
386	0	0.173169	0.861386	0.795852		386	0	0.0650843	0.789474	0.426854		386	1	0.761746	0.179487	0.0416667
387	0	0.0919311	0.950495	0.949782		387	0	0.0465666	0.842105	0.635271		387	1	0.861502	0.0301003	0.00833333
388	0	0.0980386	0.950495	0.934498		388	0	0.148713	0.631579	0.126253		388	1	0.753248	0.205128	0.0416667
389	0	0.179978	0.861386	0.778384		389	0	0.0391609	0.894737	0.696393		389	1	0.780861	0.124861	0.0333333
390	0	0.195926	0.851485	0.741266		390	0	0.0537605	0.789474	0.541082		390	1	0.750313	0.208473	0.0416667
391	0	0.290646	0.811881	0.520742		391	0	0.0522606	0.789474	0.557114		391	1	0.657093	0.415831	0.0666667
392	0	0.209139	0.841584	0.708515		392	0	0.0622529	0.789474	0.466934		392	1	0.728608	0.25864	0.05
393	0	0.173169	0.861386	0.79476		393	0	0.0650843	0.789474	0.42986		393	1	0.761746	0.182832	0.0416667
394	0	0.139651	0.881188	0.875546		394	0	0.0601727	0.789474	0.48497		394	1	0.800176	0.090301	0.0333333
395	0	0.147095	0.871287	0.864629		395	0	0.0686221	0.789474	0.373747		395	1	0.784283	0.117057	0.0333333
396	0	0.610617	0.425743	0.188865		396	0	0.0399396	0.894737	0.689379		396	1	0.349444	0.770346	0.333333
397	0	0.27201	0.811881	0.561135		397	0	0.0472546	0.842105	0.629259		397	1	0.680735	0.3534	0.0666667
398	0	0.149815	0.871287	0.856987		398	0	0.0507172	0.789474	0.583166		398	1	0.799468	0.0925307	0.0333333
399	0	0.292332	0.811881	0.515284		399	0	0.0459217	0.842105	0.642285		399	1	0.661746	0.400223	0.0666667
400	0	0.195774	0.851485	0.742358		400	0	0.0501449	0.789474	0.593186		400	1	0.754081	0.204013	0.0416667
401	0	0.210873	0.841584	0.695415		401	0	0.0544763	0.789474	0.534068		401	1	0.73465	0.243032	0.05
402	0	0.180797	0.861386	0.775109		402	0	0.0377827	0.894737	0.723447		402	1	0.78142	0.119287	0.0333333
403	0	0.262929	0.811881	0.584061		403	0	0.0493406	0.842105	0.598196		403	1	0.687731	0.343367	0.0583333
404	0	0.131797	0.891089	0.883188		404	0	0.120238	0.684211	0.174349		404	1	0.747964	0.214047	0.0416667
405	0	0.267817	0.811881	0.573144		405	0	0.0410929	0.894737	0.678357		405	1	0.69109	0.336678	0.0583333
406	0	0.799041	0.178218	0.069869		406	0	0.0365501	0.894737	0.730461		406	1	0.164409	0.906355	0.666667
407	0	0.330019	0.772277	0.454148		407	0	0.0530388	0.789474	0.5501		407	1	0.616942	0.496098	0.0833333
408	0	0.404749	0.712871	0.348253		408	0	0.0381906	0.894737	0.716433		408	1	0.55706	0.58194	0.116667
409	0	0.509197	0.574257	0.254367		409	0	0.0476297	0.842105	0.626253		409	1	0.443174	0.688963	0.233333
410	0	0.0765952	0.950495	0.962882		410	0	0.118255	0.684211	0.175351		410	1	0.80515	0.0847269	0.0333333
411	0	0.210023	0.841584	0.704148		411	0	0.0295828	0.894737	0.822645		411	1	0.760394	0.190635	0.0416667
412	0	0.294193	0.811881	0.507642		412	0	0.0486025	0.842105	0.612224		412	1	0.657205	0.413601	0.0666667
413	0	0.294193	0.811881	0.508734		413	0	0.0486025	0.842105	0.613226		413	1	0.657205	0.414716	0.0666667
414	0	0.0950467	0.950495	0.94214		414	0	0.11367	0.684211	0.188377		414	1	0.791283	0.111483	0.0333333
415	0	0.172894	0.861386	0.798035		415	0	0.0665268	0.789474	0.392786		415	1	0.76058	0.185061	0.0416667
416	0	0.406353	0.712871	0.34607		416	0	0.0343799	0.894737	0.748497		416	1	0.559267	0.578595	0.116667
417	0	0.874722	0.029703	0.0251092		417	0	0.0195019	0.894737	0.930862		417	1	0.105776	0.96544	0.8
418	0	0.112952	0.930693	0.909389		418	0	0.122848	0.684211	0.170341		418	1	0.7642	0.170569	0.0416667
419	0	0.230444	0.831683	0.645197		419	0	0.0521323	0.789474	0.56012		419	1	0.717424	0.273133	0.05
420	0	0.912411	0	0.00545852		420	0	0.0200669	0.894737	0.92485		420	1	0.067522	0.991081	0.9
421	0	0.173169	0.861386	0.789301		421	0	0.0650843	0.789474	0.432866		421	1	0.761746	0.176143	0.0416667
422	0	0.173169	0.861386	0.786026		422	0	0.0650843	0.789474	0.433868		422	1	0.761746	0.183946	0.0416667
423	0	0.607819	0.425743	0.191048		423	0	0.0443383	0.842105	0.656313		423	1	0.347843	0.77369	0.333333
424	0	0.143073	0.871287	0.870087		424	0	0.0660367	0.789474	0.405812		424	1	0.79089	0.113712	0.0333333
425	0	0.179978	0.861386	0.780568		425	0	0.0391609	0.894737	0.698397		425	1	0.780861	0.123746	0.0333333
426	0	0.318375	0.792079	0.473799		426	0	0.0460598	0.842105	0.640281		426	1	0.635565	0.462653	0.075
427	0	0.502713	0.60396	0.258734		427	0	0.0448338	0.842105	0.652305		427	1	0.452453	0.6767	0.208333
428	0	0.260958	0.821782	0.587336		428	0	0.0580298	0.789474	0.504008		428	1	0.681012	0.352285	0.0666667
429	0	0.200465	0.841584	0.734716		429	0	0.0533624	0.789474	0.548096		429	1	0.746173	0.216276	0.0416667
430	0	0.186053	0.861386	0.770742		430	0	0.055156	0.789474	0.52004		430	1	0.758791	0.192865	0.0416667
431	0	0.90235	0	0.00982533		431	0	0.0223719	0.894737	0.900802		431	1	0.0752778	0.987737	0.883333
432	0	0.164026	0.861386	0.826419		432	0	0.0650341	0.789474	0.43487		432	1	0.77094	0.148272	0.0416667
433	0	0.210873	0.841584	0.69214		433	0	0.0544763	0.789474	0.533066		433	1	0.73465	0.245262	0.05
434	0	0.210873	0.841584	0.691048		434	0	0.0544763	0.789474	0.53006		434	1	0.73465	0.244147	0.05
435	0	0.147337	0.871287	0.863537		435	0	0.0671375	0.789474	0.386774		435	1	0.785525	0.114827	0.0333333
436	0	0.292332	0.811881	0.516376		436	0	0.0459217	0.842105	0.641283		436	1	0.661746	0.401338	0.0666667
437	0	0.124966	0.891089	0.896288		437	0	0.0190137	0.894737	0.93988		437	1	0.856021	0.0334448	0.00833333
438	0	0.202161	0.841584	0.731441		438	0	0.0298772	0.894737	0.813627		438	1	0.767961	0.158305	0.0416667
439	0	0.22233	0.831683	0.65393		439	0	0.0713935	0.789474	0.338677		439	1	0.706276	0.302118	0.0583333
440	0	0.210873	0.841584	0.694323		440	0	0.0544763	0.789474	0.532064		440	1	0.73465	0.241918	0.05
441	0	0.230562	0.831683	0.643013		441	0	0.0521399	0.789474	0.558116		441	1	0.717298	0.277592	0.05
442	0	0.256491	0.821782	0.59607		442	0	0.0363615	0.894737	0.733467		442	1	0.707148	0.298774	0.05
443	0	0.194984	0.851485	0.751092		443	0	0.06475	0.789474	0.438878		443	1	0.740266	0.230769	0.05
444	0	0.222033	0.831683	0.656114		444	0	0.0527021	0.789474	0.551102		444	1	0.725265	0.265329	0.05
445	0	0.166397	0.861386	0.817686		445	0	0.0656174	0.789474	0.413828		445	1	0.767986	0.154961	0.0416667
446	0	0.509755	0.574257	0.253275		446	0	0.0193382	0.894737	0.937876		446	1	0.470907	0.662207	0.158333
447	0	0.469027	0.653465	0.287118		447	0	0.0520205	0.789474	0.564128		447	1	0.478953	0.658863	0.15
448	0	0.166397	0.861386	0.816594		448	0	0.0656174	0.789474	0.411824		448	1	0.767986	0.152731	0.0416667
449	0	0.740278	0.227723	0.108079		449	0	0.0410948	0.894737	0.675351		449	1	0.218627	0.863991	0.541667
450	0	0.53107	0.544554	0.2369		450	0	0.0508208	0.789474	0.581162		450	1	0.418109	0.70903	0.258333
451	0	0.202676	0.841584	0.725983		451	0	0.0292571	0.894737	0.825651		451	1	0.768067	0.150502	0.0416667
452	0	0.347118	0.762376	0.415939		452	0	0.0398271	0.894737	0.691383		452	1	0.613055	0.501672	0.0833333
453	0	0.248782	0.821782	0.611354		453	0	0.0689651	0.789474	0.369739		453	1	0.682253	0.351171	0.0666667
454	0	0.893088	0.00990099	0.0141921		454	0	0.0175916	0.947368	0.956914		454	1	0.0893202	0.979933	0.858333
455	0	0.252375	0.821782	0.606987		455	0	0.0506466	0.789474	0.584168		455	1	0.696979	0.313266	0.0583333
456	0	0.25542	0.821782	0.601528		456	0	0.0403827	0.894737	0.685371		456	1	0.704197	0.305463	0.0583333
457	0	0.21933	0.831683	0.674672		457	0	0.0511271	0.789474	0.57515		457	1	0.729543	0.25641	0.05
458	0	0.10433	0.930693	0.922489		458	0	0.114703	0.684211	0.181363		458	1	0.780967	0.120401	0.0333333
459	0	0.0937111	0.950495	0.945415		459	0	0.0168953	0.947368	0.960922		459	1	0.889394	0.00334448	0
460	0	0.27227	0.811881	0.55786		460	0	0.0492989	0.842105	0.599198		460	1	0.678431	0.356745	0.0666667
461	0	0.759085	0.207921	0.0938865		461	0	0.0321155	0.894737	0.761523		461	1	0.2088	0.87291	0.55
462	0	0.210552	0.841584	0.700873		462	0	0.028968	0.894737	0.835671		462	1	0.76048	0.188406	0.0416667
463	0	0.585142	0.455446	0.203057		463	0	0.0496722	0.842105	0.597194		463	1	0.365185	0.762542	0.316667
464	0	0.282491	0.811881	0.533843		464	0	0.0465603	0.842105	0.636273		464	1	0.670948	0.386845	0.0666667
465	0	0.173169	0.861386	0.790393		465	0	0.0650843	0.789474	0.425852		465	1	0.761746	0.181717	0.0416667
466	0	0.40652	0.712871	0.344978		466	0	0.0509166	0.789474	0.58016		466	1	0.542563	0.588629	0.116667
467	0	0.230444	0.831683	0.646288		467	0	0.0521323	0.789474	0.562124		467	1	0.717424	0.275362	0.05
468	0	0.195267	0.851485	0.745633		468	0	0.038419	0.894737	0.707415		468	1	0.766313	0.164994	0.0416667
469	0	0.768969	0.207921	0.0840611		469	0	0.0962739	0.736842	0.234469		469	1	0.134757	0.939799	0.716667
470	0	0.199971	0.841584	0.7369		470	0	0.028349	0.894737	0.842685		470	1	0.77168	0.146042	0.0333333
471	0	0.202988	0.841584	0.715066		471	0	0.0550206	0.789474	0.521042		471	1	0.741991	0.22854	0.0416667
472	0	0.292032	0.811881	0.517467		472	0	0.0555899	0.789474	0.516032		472	1	0.652378	0.423634	0.075
473	0	0.132904	0.881188	0.882096		473	0	0.0188412	0.894737	0.941884		473	1	0.848255	0.0434783	0.0166667
474	0	0.403026	0.712871	0.350437		474	0	0.0442258	0.842105	0.657315		474	1	0.552748	0.583055	0.116667
475	0	0.101642	0.930693	0.929039		475	0	0.143654	0.631579	0.135271		475	1	0.754705	0.202899	0.0416667
476	0	0.527267	0.564356	0.240175		476	0	0.0576188	0.789474	0.50501		476	1	0.415114	0.710145	0.266667
477	0	0.222033	0.831683	0.655022		477	0	0.0527021	0.789474	0.552104		477	1	0.725265	0.264214	0.05
478	0	0.308785	0.80198	0.489083		478	0	0.038082	0.894737	0.717435		478	1	0.653133	0.421405	0.075
479	0	0.800921	0.178218	0.0687773		479	0	0.0178565	0.947368	0.951904		479	1	0.181223	0.895206	0.625
480	0	0.267817	0.811881	0.575328		480	0	0.0410929	0.894737	0.677355		480	1	0.69109	0.340022	0.0583333
481	0	0.368717	0.742574	0.389738		481	0	0.0483193	0.842105	0.618236		481	1	0.582963	0.552954	0.116667
482	0	0.620895	0.405941	0.180131		482	0	0.0541467	0.789474	0.536072		482	1	0.324958	0.791527	0.366667
483	0	0.21933	0.831683	0.673581		483	0	0.0511271	0.789474	0.574148		483	1	0.729543	0.255295	0.05
484	0	0.202988	0.841584	0.717249		484	0	0.0550206	0.789474	0.523046		484	1	0.741991	0.227425	0.0416667
485	0	0.82657	0.148515	0.0534934		485	0	0.0230633	0.894737	0.896794		485	1	0.150366	0.918618	0.691667
486	0	0.221745	0.831683	0.657205		486	0	0.0538862	0.789474	0.539078		486	1	0.724369	0.268673	0.05
487	0	0.227827	0.831683	0.649563		487	0	0.0621084	0.789474	0.46994		487	1	0.710065	0.292085	0.05
488	0	0.173169	0.861386	0.793668		488	0	0.0650843	0.789474	0.427856		488	1	0.761746	0.173913	0.0416667
489	0	0.195267	0.851485	0.744541		489	0	0.038419	0.894737	0.710421		489	1	0.766313	0.166109	0.0416667
490	0	0.522682	0.564356	0.246725		490	0	0.0658127	0.789474	0.407816		490	1	0.411505	0.713489	0.266667
491	0	0.431793	0.70297	0.326419		491	0	0.0378177	0.894737	0.721443		491	1	0.53039	0.608696	0.125
492	0	0.156278	0.861386	0.842795		492	0	0.0402928	0.894737	0.686373		492	1	0.80343	0.0869565	0.0333333
493	0	0.166397	0.861386	0.819869		493	0	0.0656174	0.789474	0.412826		493	1	0.767986	0.157191	0.0416667
494	0	0.132904	0.881188	0.881004		494	0	0.0188412	0.894737	0.942886		494	1	0.848255	0.0423634	0.0166667
495	0	0.166154	0.861386	0.820961		495	0	0.0655217	0.789474	0.417836		495	1	0.768324	0.149387	0.0416667
496	0	0.267817	0.811881	0.574236		496	0	0.0410929	0.894737	0.676353		496	1	0.69109	0.338907	0.0583333
497	0	0.140621	0.871287	0.874454		497	0	0.0193468	0.894737	0.935872		497	1	0.840032	0.0523969	0.0166667
498	0	0.178586	0.861386	0.782751		498	0	0.0659536	0.789474	0.406814		498	1	0.75546	0.200669	0.0416667
499	0	0.210591	0.841584	0.697598		499	0	0.0556979	0.789474	0.513026		499	1	0.733711	0.247492	0.05
500	0	0.101642	0.930693	0.930131		500	0	0.143654	0.631579	0.136273		500	1	0.754705	0.201784	0.0416667
501	0	0.908885	0	0.00764192		501	0	0.0197772	0.894737	0.927856		501	1	0.0713378	0.989967	0.9
502	0	0.221727	0.831683	0.659389		502	0	0.0526295	0.789474	0.553106		502	1	0.725643	0.263099	0.05
503	0	0.271919	0.811881	0.562227		503	0	0.0492354	0.842105	0.602204		503	1	0.678846	0.35563	0.0666667
504	0	0.209139	0.841584	0.709607		504	0	0.0622529	0.789474	0.46493		504	1	0.728608	0.259755	0.05
505	0	0.842226	0.108911	0.0425764		505	0	0.0164329	0.947368	0.968938		505	1	0.141341	0.930881	0.708333
506	0	0.24784	0.821782	0.613537		506	0	0.0217066	0.894737	0.90982		506	1	0.730454	0.254181	0.05
507	0	0.210591	0.841584	0.696507		507	0	0.0556979	0.789474	0.512024		507	1	0.733711	0.248606	0.05
508	0	0.779954	0.188119	0.080786		508	0	0.034817	0.894737	0.746493		508	1	0.185229	0.892977	0.6
509	0	0.154257	0.861386	0.84607		509	0	0.0194368	0.894737	0.932866		509	1	0.826307	0.0668896	0.025
510	0	0.759454	0.207921	0.0917031		510	0	0.038714	0.894737	0.704409		510	1	0.201831	0.876254	0.558333
511	0	0.548071	0.514851	0.230349		511	0	0.0483602	0.842105	0.617234		511	1	0.403569	0.721293	0.275
512	0	0.718566	0.237624	0.120087		512	0	0.0252434	0.894737	0.872745		512	1	0.256191	0.842809	0.491667
513	0	0.635285	0.376238	0.167031		513	0	0.0633036	0.789474	0.453908		513	1	0.301411	0.811594	0.391667
514	0	0.358423	0.742574	0.401747		514	0	0.0587386	0.789474	0.497996		514	1	0.582838	0.554069	0.116667
515	0	0.170399	0.861386	0.811135		515	0	0.0651881	0.789474	0.422846		515	1	0.764412	0.169454	0.0416667
516	0	0.563655	0.49505	0.222707		516	0	0.0694075	0.789474	0.366733		516	1	0.366937	0.759197	0.316667
517	0	0.484956	0.623762	0.271834		517	0	0.0710144	0.789474	0.341683		517	1	0.44403	0.686734	0.233333
518	0	0.554572	0.514851	0.227074		518	0	0.0429124	0.894737	0.665331		518	1	0.402515	0.722408	0.275
519	0	0.348257	0.762376	0.413755		519	0	0.0350304	0.894737	0.744489		519	1	0.616713	0.497213	0.0833333
520	0	0.169008	0.861386	0.813319		520	0	0.0640381	0.789474	0.443888		520	1	0.766954	0.162765	0.0416667
521	0	0.0976107	0.950495	0.937773		521	0	0.0198176	0.894737	0.926854		521	1	0.882572	0.00891862	0
522	0	0.267817	0.811881	0.570961		522	0	0.0410929	0.894737	0.680361		522	1	0.69109	0.337793	0.0583333
523	0	0.18308	0.861386	0.771834		523	0	0.0655928	0.789474	0.415832		523	1	0.751328	0.207358	0.0416667
524	0	0.424984	0.712871	0.330786		524	0	0.0439181	0.842105	0.658317		524	1	0.531098	0.606466	0.125
525	0	0.813184	0.168317	0.0644105		525	0	0.020918	0.894737	0.915832		525	1	0.165898	0.904125	0.666667
526	0	0.209847	0.841584	0.706332		526	0	0.0634435	0.789474	0.452906		526	1	0.726709	0.26087	0.05
527	0	0.202806	0.841584	0.723799		527	0	0.10277	0.684211	0.207415		527	1	0.694423	0.318841	0.0583333
528	0	0.680084	0.306931	0.146288		528	0	0.14788	0.631579	0.129259		528	1	0.172036	0.899666	0.658333
529	0	0.750859	0.227723	0.101528		529	0	0.144108	0.631579	0.134269		529	1	0.105032	0.971014	0.8
530	0	0.810175	0.178218	0.0665939		530	0	0.0385849	0.894737	0.705411		530	1	0.15124	0.917503	0.691667
531	0	0.716424	0.237624	0.121179		531	0	0.123291	0.684211	0.168337		531	1	0.160284	0.909699	0.666667
532	0	0.750859	0.227723	0.103712		532	0	0.144108	0.631579	0.133267		532	1	0.105032	0.972129	0.8
533	0	0.1718	0.861386	0.802402		533	0	0.0318687	0.894737	0.774549		533	1	0.796332	0.0958751	0.0333333
534	0	0.333504	0.762376	0.44869		534	0	0.0464111	0.842105	0.637275		534	1	0.620085	0.492754	0.0833333
535	0	0.34218	0.762376	0.433406		535	0	0.088019	0.736842	0.254509		535	1	0.569801	0.566332	0.116667
536	0	0.750859	0.227723	0.10262		536	0	0.144108	0.631579	0.132265		536	1	0.105032	0.9699	0.8
537	0	0.246297	0.821782	0.614629		537	0	0.0857881	0.736842	0.261523		537	1	0.667915	0.39019	0.0666667
538	0	0.883987	0.019802	0.0196507		538	0	0.0316361	0.894737	0.779559		538	1	0.0843773	0.984392	0.866667
539	0	0.680084	0.306931	0.145197		539	0	0.14788	0.631579	0.128257		539	1	0.172036	0.90078	0.658333
540	0	0.603235	0.425743	0.193231		540	0	0.046735	0.842105	0.632265		540	1	0.35003	0.769231	0.333333
541	0	0.680084	0.306931	0.144105		541	0	0.14788	0.631579	0.127255		541	1	0.172036	0.901895	0.658333
542	0	0.333504	0.762376	0.449782		542	0	0.0464111	0.842105	0.638277		542	1	0.620085	0.493868	0.0833333
543	0	0.201042	0.841584	0.733624		543	0	0.0309303	0.894737	0.789579		543	1	0.768028	0.151616	0.0416667
544	0	0.401051	0.722772	0.353712		544	0	0.0695507	0.789474	0.356713		544	1	0.529399	0.60981	0.125
545	0	0.311787	0.80198	0.483624		545	0	0.105566	0.684211	0.198397		545	1	0.582646	0.555184	0.116667
546	0	0.36174	0.742574	0.394105		546	0	0.0712341	0.789474	0.339679		546	1	0.567026	0.568562	0.116667
547	0	0.334558	0.762376	0.445415		547	0	0.0742677	0.789474	0.317635		547	1	0.591174	0.546265	0.116667
548	0	0.783305	0.188119	0.0786026		548	0	0.0304408	0.894737	0.804609		548	1	0.186254	0.890747	0.591667
549	0	0.213246	0.831683	0.686681		549	0	0.029837	0.894737	0.815631		549	1	0.756917	0.195095	0.0416667
550	0	0.470993	0.653465	0.286026		550	0	0.0446766	0.842105	0.655311		550	1	0.48433	0.648829	0.15
551	0	0.390715	0.722772	0.367904		551	0	0.0663777	0.789474	0.398798		551	1	0.542908	0.587514	0.116667
552	0	0.844292	0.108911	0.0382096		552	0	0.0328109	0.894737	0.755511		552	1	0.122897	0.950948	0.75
553	0	0.175842	0.861386	0.783843		553	0	0.0911418	0.736842	0.246493		553	1	0.733016	0.249721	0.05
554	0	0.542722	0.514851	0.232533		554	0	0.0955088	0.736842	0.237475		554	1	0.361769	0.763657	0.325
555	0	0.342343	0.762376	0.432314		555	0	0.0308453	0.894737	0.793587		555	1	0.626812	0.48272	0.075
556	0	0.731326	0.227723	0.112445		556	0	0.0635046	0.789474	0.448898		556	1	0.20517	0.875139	0.558333
557	0	0.3251	0.782178	0.458515		557	0	0.073057	0.789474	0.333667		557	1	0.601843	0.521739	0.0916667
558	0	0.202806	0.841584	0.718341		558	0	0.10277	0.684211	0.211423		558	1	0.694423	0.3233	0.0583333
559	0	0.1718	0.861386	0.80131		559	0	0.0318687	0.894737	0.778557		559	1	0.796332	0.09699	0.0333333
560	0	0.309512	0.80198	0.4869		560	0	0.0784605	0.736842	0.289579		560	1	0.612027	0.507246	0.0833333
561	0	0.258696	0.821782	0.591703		561	0	0.0954073	0.736842	0.239479		561	1	0.645897	0.442586	0.075
562	0	0.313076	0.80198	0.482533		562	0	0.0462465	0.842105	0.639279		562	1	0.640678	0.458194	0.075
563	0	0.485809	0.623762	0.269651		563	0	0.0615956	0.789474	0.476954		563	1	0.452595	0.67447	0.208333
564	0	0.524932	0.564356	0.24345		564	0	0.049793	0.842105	0.596192		564	1	0.425275	0.702341	0.241667
565	0	0.603042	0.425743	0.194323		565	0	0.0430955	0.894737	0.662325		565	1	0.353862	0.768116	0.333333
566	0	0.880889	0.019802	0.0218341		566	0	0.027777	0.894737	0.852705		566	1	0.0913344	0.977703	0.833333
567	0	0.333956	0.762376	0.447598		567	0	0.075898	0.789474	0.311623		567	1	0.590146	0.54738	0.116667
568	0	0.335846	0.762376	0.44214		568	0	0.0694786	0.789474	0.362725		568	1	0.594675	0.538462	0.116667
569	0	0.1718	0.861386	0.800218		569	0	0.0318687	0.894737	0.777555		569	1	0.796332	0.0981048	0.0333333
570	0	0.715247	0.237624	0.123362		570	0	0.0597508	0.789474	0.487976		570	1	0.225002	0.858417	0.516667
571	0	0.342343	0.762376	0.430131		571	0	0.0308453	0.894737	0.795591		571	1	0.626812	0.479376	0.075
572	0	0.407294	0.712871	0.343886		572	0	0.067541	0.789474	0.382766		572	1	0.525165	0.615385	0.125
573	0	0.537035	0.524752	0.235808		573	0	0.0691969	0.789474	0.367735		573	1	0.393768	0.729097	0.275
574	0	0.324542	0.782178	0.460699		574	0	0.075513	0.789474	0.314629		574	1	0.599945	0.522854	0.0916667
575	0	0.272933	0.811881	0.550218		575	0	0.0506288	0.789474	0.586172		575	1	0.676438	0.367893	0.0666667
576	0	0.425448	0.712871	0.329694		576	0	0.0315304	0.894737	0.784569		576	1	0.543021	0.586399	0.116667
577	0	0.314254	0.80198	0.480349		577	0	0.074231	0.789474	0.319639		577	1	0.611515	0.509476	0.0833333
578	0	0.643546	0.366337	0.163755		578	0	0.0653599	0.789474	0.418838		578	1	0.291095	0.818283	0.408333
579	0	0.202806	0.841584	0.724891		579	0	0.10277	0.684211	0.210421		579	1	0.694423	0.319955	0.0583333
580	0	0.202806	0.841584	0.719432		580	0	0.10277	0.684211	0.209419		580	1	0.694423	0.32553	0.0583333
581	0	0.765236	0.207921	0.0884279		581	0	0.0468054	0.842105	0.631263		581	1	0.187959	0.886288	0.591667
582	0	0.305859	0.811881	0.492358		582	0	0.0893373	0.736842	0.250501		582	1	0.604803	0.51728	0.0916667
583	0	0.857722	0.0792079	0.0338428		583	0	0.035369	0.894737	0.740481		583	1	0.106909	0.964326	0.791667
584	0	0.266039	0.811881	0.580786		584	0	0.0808967	0.736842	0.280561		584	1	0.653065	0.42252	0.075
585	0	0.314254	0.80198	0.481441		585	0	0.074231	0.789474	0.320641		585	1	0.611515	0.510591	0.0833333
586	0	0.272933	0.811881	0.553493		586	0	0.0506288	0.789474	0.589178		586	1	0.676438	0.366778	0.0666667
587	0	0.734488	0.227723	0.110262		587	0	0.141635	0.631579	0.138277		587	1	0.123877	0.947603	0.741667
588	0	0.527502	0.564356	0.239083		588	0	0.0635815	0.789474	0.445892		588	1	0.408917	0.714604	0.275
589	0	0.308924	0.80198	0.487991		589	0	0.0801748	0.736842	0.282565		589	1	0.610901	0.512821	0.0833333
590	0	0.339883	0.762376	0.436681		590	0	0.0458856	0.842105	0.643287		590	1	0.614231	0.499443	0.0833333
591	0	0.342343	0.762376	0.431223		591	0	0.0308453	0.894737	0.792585		591	1	0.626812	0.481605	0.075
592	0	0.458327	0.663366	0.298035		592	0	0.0297261	0.894737	0.818637		592	1	0.511947	0.624303	0.125
593	0	0.25638	0.821782	0.599345		593	0	0.0291473	0.894737	0.829659		593	1	0.714473	0.284281	0.05
594	0	0.335846	0.762376	0.439956		594	0	0.0694786	0.789474	0.363727		594	1	0.594675	0.536232	0.116667
595	0	0.723814	0.237624	0.116812		595	0	0.139577	0.631579	0.142285		595	1	0.136609	0.938685	0.716667
596	0	0.783305	0.188119	0.0796943		596	0	0.0304408	0.894737	0.803607		596	1	0.186254	0.889632	0.591667
597	0	0.493565	0.623762	0.266376		597	0	0.0782769	0.736842	0.291583		597	1	0.428158	0.700111	0.233333
598	0	0.268215	0.811881	0.565502		598	0	0.08181	0.736842	0.276553		598	1	0.649975	0.429208	0.075
599	0	0.316381	0.80198	0.475983		599	0	0.0586884	0.789474	0.502004		599	1	0.62493	0.486065	0.075
600	0	0.272933	0.811881	0.552402		600	0	0.0506288	0.789474	0.587174		600	1	0.676438	0.365663	0.0666667
601	0	0.335846	0.762376	0.438865		601	0	0.0694786	0.789474	0.360721		601	1	0.594675	0.537347	0.116667
602	0	0.62176	0.405941	0.179039		602	0	0.0900004	0.736842	0.249499		602	1	0.28824	0.820513	0.416667
603	0	0.25638	0.821782	0.598253		603	0	0.0291473	0.894737	0.830661		603	1	0.714473	0.283166	0.05
604	0	0.632022	0.386139	0.168122		604	0	0.169637	0.631579	0.117234		604	1	0.198341	0.880713	0.566667
605	0	0.338275	0.762376	0.437773		605	0	0.0627496	0.789474	0.45992		605	1	0.598976	0.527313	0.0916667
606	0	0.734488	0.227723	0.111354		606	0	0.141635	0.631579	0.139279		606	1	0.123877	0.948718	0.741667
607	0	0.202303	0.841584	0.730349		607	0	0.104955	0.684211	0.199399		607	1	0.692742	0.331104	0.0583333
608	0	0.566596	0.485149	0.218341		608	0	0.0510507	0.789474	0.577154		608	1	0.382353	0.740245	0.291667
609	0	0.553841	0.514851	0.228166		609	0	0.0667562	0.789474	0.38978		609	1	0.379403	0.742475	0.291667
610	0	0.75719	0.207921	0.0971616		610	0	0.129525	0.684211	0.158317		610	1	0.113285	0.956522	0.783333
611	0	0.629074	0.39604	0.173581		611	0	0.071221	0.789474	0.340681		611	1	0.299705	0.813824	0.391667
612	0	0.435452	0.70297	0.320961		612	0	0.064618	0.789474	0.440882		612	1	0.49993	0.634337	0.133333
613	0	0.334558	0.762376	0.446507		613	0	0.0742677	0.789474	0.318637		613	1	0.591174	0.545151	0.116667
614	0	0.891488	0.019802	0.0152838		614	0	0.0220333	0.894737	0.90481		614	1	0.086479	0.983278	0.866667
615	0	0.592373	0.445545	0.199782		615	0	0.0774477	0.789474	0.299599		615	1	0.330179	0.787068	0.341667
616	0	0.39356	0.722772	0.363537		616	0	0.0786098	0.736842	0.288577		616	1	0.52783	0.61204	0.125
617	0	0.349821	0.762376	0.411572		617	0	0.0742149	0.789474	0.321643		617	1	0.575964	0.559643	0.116667
618	0	0.248952	0.821782	0.60917		618	0	0.0759344	0.789474	0.310621		618	1	0.675114	0.381271	0.0666667
619	0	0.268215	0.811881	0.56441		619	0	0.08181	0.736842	0.275551		619	1	0.649975	0.430323	0.075
620	0	0.620125	0.405941	0.183406		620	0	0.0709984	0.789474	0.343687		620	1	0.308876	0.80379	0.383333
621	0	0.693767	0.277228	0.135371		621	0	0.0652923	0.789474	0.41984		621	1	0.24094	0.851728	0.5
622	0	0.493739	0.623762	0.265284		622	0	0.0569153	0.789474	0.508016		622	1	0.449346	0.680045	0.216667
623	0	0.396606	0.722772	0.358079		623	0	0.0687588	0.789474	0.372745		623	1	0.534635	0.602007	0.125
624	0	0.36165	0.742574	0.39738		624	0	0.0765969	0.789474	0.307615		624	1	0.561754	0.575251	0.116667
625	0	0.387749	0.722772	0.378821		625	0	0.0734652	0.789474	0.325651		625	1	0.538786	0.593088	0.125
626	0	0.620125	0.405941	0.182314		626	0	0.0709984	0.789474	0.342685		626	1	0.308876	0.804905	0.383333
627	0	0.273962	0.811881	0.548035		627	0	0.0286834	0.894737	0.840681		627	1	0.697355	0.312152	0.0583333
628	0	0.820208	0.158416	0.058952		628	0	0.0383338	0.894737	0.713427		628	1	0.141459	0.929766	0.708333
629	0	0.309512	0.80198	0.485808		629	0	0.0784605	0.736842	0.290581		629	1	0.612027	0.506132	0.0833333
630	0	0.38839	0.722772	0.372271		630	0	0.278935	0.631579	0.0641283		630	1	0.332675	0.784838	0.341667
631	0	0.348123	0.762376	0.414847		631	0	0.0856274	0.736842	0.262525		631	1	0.566249	0.569677	0.116667
632	0	0.849207	0.0990099	0.0360262		632	0	0.0397189	0.894737	0.692385		632	1	0.111074	0.960981	0.783333
633	0	0.845293	0.108911	0.0371179		633	0	0.0236465	0.894737	0.892786		633	1	0.131061	0.943144	0.733333
634	0	0.543068	0.514851	0.231441		634	0	0.068431	0.789474	0.377756		634	1	0.388501	0.732441	0.275
635	0	0.815449	0.158416	0.0633188		635	0	0.043913	0.842105	0.659319		635	1	0.140638	0.931996	0.708333
636	0	0.816155	0.158416	0.0622271		636	0	0.040191	0.894737	0.687375		636	1	0.143654	0.923077	0.7
637	0	0.794529	0.178218	0.0731441		637	0	0.0488908	0.842105	0.607214		637	1	0.15658	0.913043	0.675
638	0	0.2581	0.821782	0.593886		638	0	0.0974524	0.736842	0.229459		638	1	0.644447	0.45039	0.075
639	0	0.231479	0.831683	0.638646		639	0	0.0614058	0.789474	0.478958		639	1	0.707116	0.299889	0.05
640	0	0.202806	0.841584	0.722707		640	0	0.10277	0.684211	0.208417		640	1	0.694423	0.324415	0.0583333
641	0	0.258696	0.821782	0.590611		641	0	0.0954073	0.736842	0.238477		641	1	0.645897	0.443701	0.075
642	0	0.478011	0.643564	0.276201		642	0	0.0249796	0.894737	0.877756		642	1	0.49701	0.637681	0.133333
643	0	0.413631	0.712871	0.337336		643	0	0.0280604	0.894737	0.849699		643	1	0.558308	0.57971	0.116667
644	0	0.334893	0.762376	0.444323		644	0	0.0542064	0.789474	0.53507		644	1	0.610901	0.511706	0.0833333
645	0	0.202303	0.841584	0.729258		645	0	0.104955	0.684211	0.202405		645	1	0.692742	0.328874	0.0583333
646	0	0.541982	0.524752	0.233624		646	0	0.0698344	0.789474	0.354709		646	1	0.388184	0.734671	0.283333
647	0	0.652579	0.346535	0.159389		647	0	0.0826672	0.736842	0.273547		647	1	0.264754	0.83612	0.458333
648	0	0.26789	0.811881	0.569869		648	0	0.0850781	0.736842	0.267535		648	1	0.647032	0.435897	0.075
649	0	0.323948	0.782178	0.465066		649	0	0.0771683	0.789474	0.303607		649	1	0.598884	0.528428	0.0916667
650	0	0.335846	0.762376	0.441048		650	0	0.0694786	0.789474	0.361723		650	1	0.594675	0.535117	0.116667
651	0	0.36165	0.742574	0.396288		651	0	0.0765969	0.789474	0.306613		651	1	0.561754	0.571906	0.116667
652	0	0.826301	0.148515	0.0545852		652	0	0.0361966	0.894737	0.735471		652	1	0.137502	0.936455	0.716667
653	0	0.585471	0.455446	0.201965		653	0	0.0881976	0.736842	0.253507		653	1	0.326332	0.789298	0.358333
654	0	0.693767	0.277228	0.133188		654	0	0.0652923	0.789474	0.420842		654	1	0.24094	0.850613	0.5
655	0	0.513873	0.574257	0.251092		655	0	0.088706	0.736842	0.252505		655	1	0.397421	0.725753	0.275
656	0	0.645877	0.366337	0.161572		656	0	0.0456245	0.842105	0.647295		656	1	0.308498	0.807135	0.383333
657	0	0.274464	0.811881	0.546943		657	0	0.0824431	0.736842	0.274549		657	1	0.643093	0.453735	0.075
658	0	0.220882	0.831683	0.665939		658	0	0.10251	0.684211	0.213427		658	1	0.676608	0.364548	0.0666667
659	0	0.75145	0.227723	0.100437		659	0	0.0370047	0.894737	0.727455		659	1	0.211545	0.869565	0.55
660	0	0.342152	0.762376	0.434498		660	0	0.0649791	0.789474	0.435872		660	1	0.592869	0.542921	0.116667
661	0	0.290083	0.811881	0.524017		661	0	0.0810338	0.736842	0.277555		661	1	0.628883	0.471572	0.075
662	0	0.278393	0.811881	0.537118		662	0	0.0947869	0.736842	0.241483		662	1	0.62682	0.476031	0.075
663	0	0.290698	0.811881	0.519651		663	0	0.0553882	0.789474	0.518036		663	1	0.653914	0.42029	0.075
664	0	0.125776	0.891089	0.894105		664	0	0.10001	0.684211	0.221443		664	1	0.774215	0.142698	0.0333333
665	0	0.171341	0.861386	0.80786		665	0	0.0325399	0.894737	0.757515		665	1	0.796119	0.104794	0.0333333
666	0	0.447796	0.663366	0.30786		666	0	0.0600572	0.789474	0.485972		666	1	0.492147	0.645485	0.141667
667	0	0.19311	0.851485	0.75655		667	0	0.0316273	0.894737	0.780561		667	1	0.775262	0.138239	0.0333333
668	0	0.36165	0.742574	0.395197		668	0	0.0765969	0.789474	0.309619		668	1	0.561754	0.574136	0.116667
669	0	0.263455	0.811881	0.582969		669	0	0.0746791	0.789474	0.316633		669	1	0.661866	0.399108	0.0666667
670	0	0.793464	0.178218	0.0742358		670	0	0.0433383	0.894737	0.661323		670	1	0.163198	0.908584	0.666667
671	0	0.323469	0.782178	0.467249		671	0	0.308543	0.526316	0.0511022		671	1	0.367988	0.755853	0.316667
672	0	0.693767	0.277228	0.134279		672	0	0.0652923	0.789474	0.421844		672	1	0.24094	0.849498	0.5
673	0	0.387749	0.722772	0.375546		673	0	0.0734652	0.789474	0.327655		673	1	0.538786	0.594203	0.125
674	0	0.167441	0.861386	0.81441		674	0	0.135822	0.631579	0.149299		674	1	0.696737	0.314381	0.0583333
675	0	0.36165	0.742574	0.398472		675	0	0.0765969	0.789474	0.308617		675	1	0.561754	0.573021	0.116667
676	0	0.153225	0.871287	0.847162		676	0	0.062004	0.789474	0.470942		676	1	0.784771	0.115942	0.0333333
677	0	0.503698	0.594059	0.257642		677	0	0.0587217	0.789474	0.498998		677	1	0.43758	0.694537	0.233333
678	0	0.490427	0.623762	0.267467		678	0	0.0694467	0.789474	0.365731		678	1	0.440126	0.691193	0.233333
679	0	0.169467	0.861386	0.812227		679	0	0.0926218	0.736842	0.244489		679	1	0.737911	0.235229	0.05
680	0	0.324303	0.782178	0.46179		680	0	0.0275887	0.894737	0.855711		680	1	0.648108	0.431438	0.075
681	0	0.148939	0.871287	0.85917		681	0	0.184788	0.631579	0.10521		681	1	0.666273	0.395764	0.0666667
682	0	0.22174	0.831683	0.658297		682	0	0.0770724	0.789474	0.305611		682	1	0.701187	0.308807	0.0583333
683	0	0.264464	0.811881	0.581878		683	0	0.096776	0.736842	0.232465		683	1	0.63876	0.459309	0.075
684	0	0.325276	0.782178	0.457424		684	0	0.0275489	0.894737	0.856713		684	1	0.647175	0.434783	0.075
685	0	0.316322	0.80198	0.477074		685	0	0.0780387	0.789474	0.293587		685	1	0.605639	0.516165	0.0916667
686	0	0.485509	0.623762	0.270742		686	0	0.213653	0.631579	0.0891784		686	1	0.300838	0.812709	0.391667
687	0	0.299153	0.811881	0.5		687	0	0.0559913	0.789474	0.511022		687	1	0.644855	0.448161	0.075
688	0	0.355526	0.742574	0.406114		688	0	0.0591176	0.789474	0.49499		688	1	0.585356	0.54961	0.116667
689	0	0.488978	0.623762	0.268559		689	0	0.199114	0.631579	0.0971944		689	1	0.311908	0.799331	0.383333
690	0	0.685736	0.306931	0.14083		690	0	0.0414393	0.894737	0.671343		690	1	0.272825	0.830546	0.441667
691	0	0.568496	0.485149	0.215066		691	0	0.0589773	0.789474	0.496994		691	1	0.372527	0.750279	0.308333
692	0	0.162809	0.861386	0.827511		692	0	0.203261	0.631579	0.0941884		692	1	0.63393	0.463768	0.075
693	0	0.149939	0.871287	0.855895		693	0	0.23708	0.631579	0.0771543		693	1	0.612981	0.502787	0.0833333
694	0	0.105997	0.930693	0.919214		694	0	0.217907	0.631579	0.0881764		694	1	0.676096	0.376812	0.0666667
695	0	0.26789	0.811881	0.566594		695	0	0.0850781	0.736842	0.268537		695	1	0.647032	0.438127	0.075
696	0	0.373592	0.732673	0.386463		696	0	0.126851	0.684211	0.161323		696	1	0.499557	0.635452	0.133333
697	0	0.0874016	0.950495	0.957424		697	0	0.0706304	0.789474	0.346693		697	1	0.841968	0.0490524	0.0166667
698	0	0.151329	0.871287	0.850437		698	0	0.0288098	0.894737	0.838677		698	1	0.819861	0.0702341	0.025
699	0	0.105997	0.930693	0.918122		699	0	0.217907	0.631579	0.0871743		699	1	0.676096	0.374582	0.0666667
700	0	0.355526	0.742574	0.405022		700	0	0.0591176	0.789474	0.495992		700	1	0.585356	0.550725	0.116667
701	0	0.230769	0.831683	0.641921		701	0	0.0842538	0.736842	0.269539		701	1	0.684977	0.345596	0.0583333
702	0	0.836791	0.128713	0.0469432		702	0	0.0388138	0.894737	0.702405		702	1	0.124396	0.946488	0.741667
703	0	0.105997	0.930693	0.920306		703	0	0.217907	0.631579	0.0861723		703	1	0.676096	0.375697	0.0666667
704	0	0.388802	0.722772	0.368996		704	0	0.0733388	0.789474	0.329659		704	1	0.537859	0.597547	0.125
705	0	0.722195	0.237624	0.117904		705	0	0.0413603	0.894737	0.672345		705	1	0.236445	0.852843	0.508333
706	0	0.239614	0.821782	0.633188		706	0	0.083285	0.736842	0.272545		706	1	0.677101	0.361204	0.0666667
707	0	0.765507	0.207921	0.0873362		707	0	0.0519055	0.789474	0.567134		707	1	0.182588	0.894091	0.608333
708	0	0.472816	0.653465	0.282751		708	0	0.107927	0.684211	0.195391		708	1	0.419257	0.707915	0.258333
709	0	0.149939	0.871287	0.854803		709	0	0.23708	0.631579	0.0781563		709	1	0.612981	0.503902	0.0833333
710	0	0.308092	0.811881	0.491266		710	0	0.09258	0.736842	0.245491		710	1	0.599328	0.525084	0.0916667
711	0	0.88081	0.019802	0.0229258		711	0	0.0242272	0.894737	0.885772		711	1	0.0949627	0.976589	0.816667
712	0	0.342343	0.762376	0.429039		712	0	0.0308453	0.894737	0.794589		712	1	0.626812	0.480491	0.075
713	0	0.710442	0.237624	0.125546		713	0	0.133847	0.684211	0.154309		713	1	0.155711	0.914158	0.683333
714	0	0.710442	0.237624	0.126638		714	0	0.133847	0.684211	0.155311		714	1	0.155711	0.916388	0.683333
715	0	0.907597	0	0.00873362		715	0	0.0289409	0.894737	0.836673		715	1	0.0634618	0.994426	0.916667
716	0	0.88081	0.019802	0.0240175		716	0	0.0242272	0.894737	0.88477		716	1	0.0949627	0.975474	0.816667
717	0	0.29365	0.811881	0.509825		717	0	0.0475543	0.842105	0.627255		717	1	0.658796	0.411371	0.0666667
718	0	0.916118	0	0.00327511		718	0	0.0197735	0.894737	0.928858		718	1	0.0641083	0.992196	0.916667
719	0	0.388304	0.722772	0.373362		719	0	0.0524227	0.789474	0.554108		719	1	0.559273	0.57748	0.116667
720	0	0.202806	0.841584	0.721616		720	0	0.10277	0.684211	0.212425		720	1	0.694423	0.32107	0.0583333
721	0	0.346885	0.762376	0.417031		721	0	0.0312546	0.894737	0.788577		721	1	0.62186	0.489409	0.075
722	0	0.319263	0.792079	0.471616		722	0	0.0302841	0.894737	0.810621		722	1	0.650452	0.428094	0.075
723	0	0.272933	0.811881	0.555677		723	0	0.0506288	0.789474	0.59018		723	1	0.676438	0.370123	0.0666667
724	0	0.342343	0.762376	0.427948		724	0	0.0308453	0.894737	0.791583		724	1	0.626812	0.477146	0.075
725	0	0.1718	0.861386	0.803493		725	0	0.0318687	0.894737	0.775551		725	1	0.796332	0.0947603	0.0333333
726	0	0.676102	0.326733	0.14738		726	0	0.0434455	0.894737	0.660321		726	1	0.280452	0.823857	0.425
727	0	0.305859	0.811881	0.49345		727	0	0.0893373	0.736842	0.251503		727	1	0.604803	0.518395	0.0916667
728	0	0.831125	0.138614	0.0491266		728	0	0.0364079	0.894737	0.732465		728	1	0.132467	0.940914	0.725
729	0	0.351005	0.762376	0.409389		729	0	0.0841259	0.736842	0.270541		729	1	0.564869	0.570792	0.116667
730	0	0.774862	0.207921	0.0818777		730	0	0.0388302	0.894737	0.701403		730	1	0.186308	0.888517	0.591667
731	0	0.631868	0.386139	0.170306		731	0	0.0634927	0.789474	0.450902		731	1	0.304639	0.809365	0.391667
732	0	0.342343	0.762376	0.426856		732	0	0.0308453	0.894737	0.790581		732	1	0.626812	0.478261	0.075
733	0	0.25638	0.821782	0.597162		733	0	0.0291473	0.894737	0.828657		733	1	0.714473	0.282051	0.05
734	0	0.710442	0.237624	0.127729		734	0	0.133847	0.684211	0.153307		734	1	0.155711	0.915273	0.683333
735	0	0.257226	0.821782	0.594978		735	0	0.0291141	0.894737	0.831663		735	1	0.713659	0.285396	0.05
736	0	0.479827	0.643564	0.274017		736	0	0.0547244	0.789474	0.526052		736	1	0.465449	0.664437	0.166667
737	0	0.171341	0.861386	0.808952		737	0	0.0325399	0.894737	0.756513		737	1	0.796119	0.101449	0.0333333
738	0	0.479827	0.643564	0.275109		738	0	0.0547244	0.789474	0.527054		738	1	0.465449	0.663322	0.166667
739	0	0.914035	0	0.00436681		739	0	0.0220021	0.894737	0.905812		739	1	0.0639625	0.993311	0.916667
740	0	0.705059	0.247525	0.131004		740	0	0.0616024	0.789474	0.475952		740	1	0.233338	0.853958	0.508333
741	0	0.243122	0.821782	0.624454		741	0	0.0975731	0.736842	0.227455		741	1	0.659305	0.408027	0.0666667
742	0	0.495835	0.613861	0.260917		742	0	0.0276677	0.894737	0.853707		742	1	0.476497	0.659978	0.15
743	0	0.631868	0.386139	0.169214		743	0	0.0634927	0.789474	0.451904		743	1	0.304639	0.80825	0.391667
744	0	0.615613	0.415842	0.187773		744	0	0.0704817	0.789474	0.347695		744	1	0.313906	0.798216	0.375
745	0	0.292353	0.811881	0.512009		745	0	0.0564431	0.789474	0.51002		745	1	0.651204	0.424749	0.075
746	0	0.842384	0.108911	0.0414847		746	0	0.0345758	0.894737	0.747495		746	1	0.12304	0.949833	0.75
747	0	0.346885	0.762376	0.418122		747	0	0.0312546	0.894737	0.787575		747	1	0.62186	0.490524	0.075
748	0	0.708894	0.247525	0.128821		748	0	0.0619374	0.789474	0.471944		748	1	0.229169	0.857302	0.516667
749	0	0.657269	0.346535	0.157205		749	0	0.0523209	0.789474	0.556112		749	1	0.29041	0.819398	0.408333
750	0	0.820208	0.158416	0.0600437		750	0	0.0383338	0.894737	0.712425		750	1	0.141459	0.928651	0.708333
751	0	0.286867	0.811881	0.530568		751	0	0.0484138	0.842105	0.61523		751	1	0.664719	0.396878	0.0666667
752	0	0.841111	0.118812	0.0436681		752	0	0.0364543	0.894737	0.731463		752	1	0.122434	0.952062	0.75
753	0	0.409552	0.712871	0.340611		753	0	0.061663	0.789474	0.47495		753	1	0.528785	0.610925	0.125
754	0	0.65277	0.346535	0.158297		754	0	0.0519627	0.789474	0.566132		754	1	0.295267	0.816054	0.4
755	0	0.324542	0.782178	0.459607		755	0	0.075513	0.789474	0.313627		755	1	0.599945	0.523969	0.0916667
756	0	0.475428	0.653465	0.281659		756	0	0.0420188	0.894737	0.669339		756	1	0.482553	0.655518	0.15
757	0	0.1718	0.861386	0.804585		757	0	0.0318687	0.894737	0.776553		757	1	0.796332	0.0992196	0.0333333
758	0	0.272933	0.811881	0.55131		758	0	0.0506288	0.789474	0.58517		758	1	0.676438	0.369008	0.0666667
759	0	0.566596	0.485149	0.219432		759	0	0.0510507	0.789474	0.576152		759	1	0.382353	0.73913	0.291667
760	0	0.459725	0.653465	0.296943		760	0	0.0793588	0.736842	0.287575		760	1	0.460916	0.665552	0.175
761	0	0.46469	0.653465	0.292576		761	0	0.0802159	0.736842	0.281563		761	1	0.455094	0.671126	0.2
762	0	0.548331	0.514851	0.229258		762	0	0.0540469	0.789474	0.537074		762	1	0.397622	0.724638	0.275
763	0	0.221489	0.831683	0.663755		763	0	0.0299019	0.894737	0.812625		763	1	0.748609	0.211817	0.0416667
764	0	0.246297	0.821782	0.615721		764	0	0.0857881	0.736842	0.260521		764	1	0.667915	0.391304	0.0666667
765	0	0.272933	0.811881	0.554585		765	0	0.0506288	0.789474	0.588176		765	1	0.676438	0.371237	0.0666667
766	0	0.346885	0.762376	0.419214		766	0	0.0312546	0.894737	0.786573		766	1	0.62186	0.491639	0.075
767	0	0.2581	0.821782	0.592795		767	0	0.0974524	0.736842	0.228457		767	1	0.644447	0.449275	0.075
768	0	0.220934	0.831683	0.664847		768	0	0.0305367	0.894737	0.800601		768	1	0.748529	0.212932	0.0416667
769	0	0.891349	0.019802	0.0163755		769	0	0.0278084	0.894737	0.850701		769	1	0.0808424	0.986622	0.866667
770	0	0.478011	0.643564	0.277293		770	0	0.0249796	0.894737	0.876754		770	1	0.49701	0.636566	0.133333
771	0	0.580971	0.465347	0.206332		771	0	0.0875198	0.736842	0.258517		771	1	0.331509	0.785953	0.341667
772	0	0.620248	0.405941	0.181223		772	0	0.0617914	0.789474	0.472946		772	1	0.31796	0.795987	0.366667
773	0	0.245785	0.821782	0.617904		773	0	0.0876469	0.736842	0.256513		773	1	0.666568	0.393534	0.0666667
774	0	0.272162	0.811881	0.560044		774	0	0.0516871	0.789474	0.569138		774	1	0.676151	0.372352	0.0666667
775	0	0.171341	0.861386	0.805677		775	0	0.0325399	0.894737	0.758517		775	1	0.796119	0.100334	0.0333333
776	0	0.744629	0.227723	0.105895		776	0	0.111029	0.684211	0.189379		776	1	0.144343	0.921962	0.7
777	0	0.631868	0.386139	0.171397		777	0	0.0634927	0.789474	0.4499		777	1	0.304639	0.810479	0.391667
778	0	0.617862	0.415842	0.18559		778	0	0.0449165	0.842105	0.651303		778	1	0.337222	0.780379	0.341667
779	0	0.171341	0.861386	0.810044		779	0	0.0325399	0.894737	0.759519		779	1	0.796119	0.102564	0.0333333
780	0	0.202303	0.841584	0.727074		780	0	0.104955	0.684211	0.201403		780	1	0.692742	0.332219	0.0583333
781	0	0.68606	0.306931	0.139738		781	0	0.0667957	0.789474	0.388778		781	1	0.247145	0.848384	0.5
782	0	0.59331	0.445545	0.19869		782	0	0.0223184	0.894737	0.902806		782	1	0.384371	0.736901	0.291667
783	0	0.225384	0.831683	0.651747		783	0	0.0303623	0.894737	0.808617		783	1	0.744254	0.217391	0.0416667
784	0	0.241459	0.821782	0.626638		784	0	0.0976258	0.736842	0.226453		784	1	0.660916	0.402453	0.0666667
785	0	0.893918	0.00990099	0.010917		785	0	0.0250068	0.894737	0.875752		785	1	0.0810754	0.985507	0.866667
786	0	0.828303	0.148515	0.0502183		786	0	0.0297783	0.894737	0.816633		786	1	0.141919	0.926421	0.708333
787	0	0.851208	0.0792079	0.0349345		787	0	0.0274162	0.894737	0.859719		787	1	0.121376	0.954292	0.75
788	0	0.31067	0.80198	0.484716		788	0	0.0905471	0.736842	0.248497		788	1	0.598783	0.531773	0.0916667
789	0	0.202806	0.841584	0.720524		789	0	0.10277	0.684211	0.206413		789	1	0.694423	0.322185	0.0583333
790	0	0.73785	0.227723	0.10917		790	0	0.0489956	0.842105	0.606212		790	1	0.213154	0.866221	0.541667
791	0	0.19311	0.851485	0.755459		791	0	0.0316273	0.894737	0.781563		791	1	0.775262	0.137124	0.0333333
792	0	0.220882	0.831683	0.667031		792	0	0.10251	0.684211	0.214429		792	1	0.676608	0.363434	0.0666667
793	0	0.335846	0.762376	0.443231		793	0	0.0694786	0.789474	0.359719		793	1	0.594675	0.539576	0.116667
794	0	0.297144	0.811881	0.503275		794	0	0.057383	0.789474	0.506012		794	1	0.645473	0.447046	0.075
795	0	0.240889	0.821782	0.629913		795	0	0.0997131	0.736842	0.223447		795	1	0.659397	0.405797	0.0666667
796	0	0.240889	0.821782	0.628821		796	0	0.0997131	0.736842	0.222445		796	1	0.659397	0.406912	0.0666667
797	0	0.231131	0.831683	0.64083		797	0	0.0627725	0.789474	0.457916		797	1	0.706097	0.303233	0.0583333
798	0	0.221646	0.831683	0.662664		798	0	0.10241	0.684211	0.217435		798	1	0.675944	0.377926	0.0666667
799	0	0.171341	0.861386	0.806769		799	0	0.0325399	0.894737	0.760521		799	1	0.796119	0.103679	0.0333333
800	0	0.323948	0.782178	0.466157		800	0	0.0771683	0.789474	0.304609		800	1	0.598884	0.529543	0.0916667
801	0	0.750411	0.227723	0.104803		801	0	0.0429997	0.894737	0.664329		801	1	0.20659	0.874025	0.558333
802	0	0.680333	0.306931	0.143013		802	0	0.0479897	0.842105	0.622244		802	1	0.271677	0.833891	0.45
803	0	0.580556	0.465347	0.207424		803	0	0.0487378	0.842105	0.609218		803	1	0.370706	0.753623	0.316667
804	0	0.19311	0.851485	0.757642		804	0	0.0316273	0.894737	0.782565		804	1	0.775262	0.136009	0.0333333
805	0	0.226159	0.831683	0.650655		805	0	0.0303319	0.894737	0.809619		805	1	0.743509	0.222965	0.0416667
806	0	0.761494	0.207921	0.0895197		806	0	0.127229	0.684211	0.159319		806	1	0.111277	0.959866	0.783333
807	0	0.752836	0.217822	0.099345		807	0	0.125189	0.684211	0.164329		807	1	0.121975	0.953177	0.75
808	0	0.387905	0.722772	0.374454		808	0	0.0333277	0.894737	0.754509		808	1	0.578767	0.557414	0.116667
809	0	0.300107	0.811881	0.497817		809	0	0.049151	0.842105	0.604208		809	1	0.650742	0.426979	0.075
810	0	0.400611	0.722772	0.354803		810	0	0.067693	0.789474	0.380762		810	1	0.531695	0.604236	0.125
811	0	0.276631	0.811881	0.540393		811	0	0.0941871	0.736842	0.243487		811	1	0.629182	0.470457	0.075
812	0	0.202303	0.841584	0.728166		812	0	0.104955	0.684211	0.200401		812	1	0.692742	0.329989	0.0583333
813	0	0.768031	0.207921	0.0851528		813	0	0.0551958	0.789474	0.519038		813	1	0.176773	0.897436	0.633333
814	0	0.442815	0.693069	0.312227		814	0	0.0305774	0.894737	0.798597		814	1	0.526607	0.613155	0.125
815	0	0.821286	0.158416	0.0567686		815	0	0.0392039	0.894737	0.694389		815	1	0.13951	0.93311	0.708333
816	0	0.66068	0.346535	0.15393		816	0	0.0663877	0.789474	0.397796		816	1	0.272933	0.829431	0.441667
817	0	0.631757	0.386139	0.172489		817	0	0.085205	0.736842	0.263527		817	1	0.283038	0.821628	0.425
818	0	0.255066	0.821782	0.60262		818	0	0.0304156	0.894737	0.805611		818	1	0.714518	0.280936	0.05
819	0	0.483214	0.633663	0.272926		819	0	0.0642617	0.789474	0.442886		819	1	0.452525	0.675585	0.208333
820	0	0.358907	0.742574	0.400655		820	0	0.0609335	0.789474	0.480962		820	1	0.580159	0.556299	0.116667
821	0	0.434741	0.70297	0.323144		821	0	0.0702891	0.789474	0.350701		821	1	0.49497	0.64437	0.141667
822	0	0.43847	0.693069	0.317686		822	0	0.0664393	0.789474	0.396794		822	1	0.49509	0.64214	0.141667
823	0	0.272162	0.811881	0.558952		823	0	0.0516871	0.789474	0.57014		823	1	0.676151	0.373467	0.0666667
824	0	0.71972	0.237624	0.118996		824	0	0.122945	0.684211	0.169339		824	1	0.157334	0.911929	0.675
825	0	0.458327	0.663366	0.299127		825	0	0.0297261	0.894737	0.819639		825	1	0.511947	0.623188	0.125
826	0	0.324303	0.782178	0.462882		826	0	0.0275887	0.894737	0.854709		826	1	0.648108	0.432553	0.075
827	0	0.220882	0.831683	0.668122		827	0	0.10251	0.684211	0.215431		827	1	0.676608	0.362319	0.0666667
828	0	0.387749	0.722772	0.377729		828	0	0.0734652	0.789474	0.326653		828	1	0.538786	0.596433	0.125
829	0	0.685736	0.306931	0.141921		829	0	0.0414393	0.894737	0.670341		829	1	0.272825	0.831661	0.441667
830	0	0.439694	0.693069	0.315502		830	0	0.053255	0.789474	0.549098		830	1	0.507051	0.629877	0.133333
831	0	0.571483	0.475248	0.212882		831	0	0.0484012	0.842105	0.616232		831	1	0.380116	0.74136	0.291667
832	0	0.187746	0.861386	0.768559		832	0	0.0318957	0.894737	0.765531		832	1	0.780358	0.125975	0.0333333
833	0	0.187746	0.861386	0.767467		833	0	0.0318957	0.894737	0.766533		833	1	0.780358	0.12709	0.0333333
834	0	0.568313	0.485149	0.217249		834	0	0.0536797	0.789474	0.54509		834	1	0.378007	0.744705	0.291667
835	0	0.290083	0.811881	0.522926		835	0	0.0810338	0.736842	0.278557		835	1	0.628883	0.472687	0.075
836	0	0.245785	0.821782	0.616812		836	0	0.0876469	0.736842	0.257515		836	1	0.666568	0.394649	0.0666667
837	0	0.757893	0.207921	0.0960699		837	0	0.0404639	0.894737	0.684369		837	1	0.201643	0.877369	0.558333
838	0	0.475925	0.653465	0.280568		838	0	0.0287604	0.894737	0.839679		838	1	0.495315	0.639911	0.141667
839	0	0.568313	0.485149	0.216157		839	0	0.0536797	0.789474	0.546092		839	1	0.378007	0.745819	0.291667
840	0	0.187746	0.861386	0.769651		840	0	0.0318957	0.894737	0.767535		840	1	0.780358	0.128205	0.0333333
841	0	0.808635	0.178218	0.0676856		841	0	0.026045	0.894737	0.863727		841	1	0.16532	0.90524	0.666667
842	0	0.843088	0.108911	0.0393013		842	0	0.0315804	0.894737	0.783567		842	1	0.125332	0.945373	0.741667
843	0	0.243417	0.821782	0.622271		843	0	0.0514546	0.789474	0.573146		843	1	0.705128	0.304348	0.0583333
844	0	0.387749	0.722772	0.376638		844	0	0.0734652	0.789474	0.324649		844	1	0.538786	0.595318	0.125
845	0	0.267021	0.811881	0.577511		845	0	0.0851791	0.736842	0.264529		845	1	0.6478	0.433668	0.075
846	0	0.316322	0.80198	0.478166		846	0	0.0780387	0.789474	0.294589		846	1	0.605639	0.51505	0.0916667
847	0	0.221646	0.831683	0.66048		847	0	0.10241	0.684211	0.216433		847	1	0.675944	0.379041	0.0666667
848	0	0.832486	0.128713	0.0480349		848	0	0.03515	0.894737	0.741483		848	1	0.132364	0.942029	0.725
849	0	0.437746	0.693069	0.318777		849	0	0.047646	0.842105	0.625251		849	1	0.514608	0.620959	0.125
850	0	0.294786	0.811881	0.50655		850	0	0.0500805	0.789474	0.594188		850	1	0.655134	0.41806	0.075
851	0	0.274702	0.811881	0.54476		851	0	0.0664438	0.789474	0.39479		851	1	0.658854	0.409142	0.0666667
852	0	0.563437	0.49505	0.223799		852	0	0.0673506	0.789474	0.385772		852	1	0.369212	0.754738	0.316667
853	0	0.396154	0.722772	0.35917		853	0	0.0283228	0.894737	0.844689		853	1	0.575523	0.560758	0.116667
854	0	0.396154	0.722772	0.360262		854	0	0.0283228	0.894737	0.843687		854	1	0.575523	0.561873	0.116667
855	0	0.292334	0.811881	0.5131		855	0	0.0775106	0.789474	0.297595		855	1	0.630155	0.468227	0.075
856	0	0.26789	0.811881	0.567686		856	0	0.0850781	0.736842	0.265531		856	1	0.647032	0.439242	0.075
857	0	0.675039	0.326733	0.149563		857	0	0.127177	0.684211	0.160321		857	1	0.197784	0.881828	0.566667
858	0	0.767352	0.207921	0.0862445		858	0	0.0689485	0.789474	0.371743		858	1	0.1637	0.907469	0.666667
859	0	0.784177	0.188119	0.0775109		859	0	0.0293737	0.894737	0.823647		859	1	0.186449	0.887402	0.591667
860	0	0.638813	0.366337	0.165939		860	0	0.0509348	0.789474	0.579158		860	1	0.310252	0.801561	0.383333
861	0	0.524896	0.564356	0.244541		861	0	0.0732965	0.789474	0.332665		861	1	0.401807	0.723523	0.275
862	0	0.388802	0.722772	0.370087		862	0	0.0733388	0.789474	0.331663		862	1	0.537859	0.598662	0.125
863	0	0.391771	0.722772	0.366812		863	0	0.0662626	0.789474	0.400802		863	1	0.541966	0.591973	0.125
864	0	0.349821	0.762376	0.412664		864	0	0.0742149	0.789474	0.322645		864	1	0.575964	0.558528	0.116667
865	0	0.572694	0.475248	0.21179		865	0	0.0520279	0.789474	0.563126		865	1	0.375278	0.748049	0.3
866	0	0.188423	0.861386	0.764192		866	0	0.0318691	0.894737	0.771543		866	1	0.779708	0.12932	0.0333333
867	0	0.244668	0.821782	0.618996		867	0	0.0465795	0.842105	0.633267		867	1	0.708752	0.296544	0.05
868	0	0.758799	0.207921	0.0949782		868	0	0.0681801	0.789474	0.37976		868	1	0.173021	0.898551	0.65
869	0	0.562252	0.49505	0.224891		869	0	0.0656553	0.789474	0.40982		869	1	0.372092	0.751394	0.308333
870	0	0.514339	0.574257	0.25		870	0	0.0795621	0.736842	0.285571		870	1	0.406099	0.719064	0.275
871	0	0.188423	0.861386	0.765284		871	0	0.0318691	0.894737	0.772545		871	1	0.779708	0.130435	0.0333333
872	0	0.388802	0.722772	0.371179		872	0	0.0733388	0.789474	0.330661		872	1	0.537859	0.599777	0.125
873	0	0.26789	0.811881	0.568777		873	0	0.0850781	0.736842	0.266533		873	1	0.647032	0.437012	0.075
874	0	0.244668	0.821782	0.620087		874	0	0.0465795	0.842105	0.634269		874	1	0.708752	0.295429	0.05
875	0	0.274702	0.811881	0.545852		875	0	0.0664438	0.789474	0.395792		875	1	0.658854	0.410256	0.0666667
876	0	0.368686	0.742574	0.39083		876	0	0.0623581	0.789474	0.463928		876	1	0.568955	0.567447	0.116667
877	0	0.290997	0.811881	0.518559		877	0	0.0809295	0.736842	0.279559		877	1	0.628073	0.474916	0.075
878	0	0.665242	0.346535	0.151747		878	0	0.0629679	0.789474	0.455912		878	1	0.27179	0.832776	0.441667
879	0	0.358967	0.742574	0.399563		879	0	0.0274391	0.894737	0.857715		879	1	0.613594	0.500557	0.0833333
880	0	0.212034	0.841584	0.688865		880	0	0.0779984	0.789474	0.295591		880	1	0.709967	0.294314	0.05
881	0	0.179527	0.861386	0.781659		881	0	0.103669	0.684211	0.203407		881	1	0.716804	0.278707	0.05
882	0	0.239614	0.821782	0.632096		882	0	0.083285	0.736842	0.271543		882	1	0.677101	0.360089	0.0666667
883	0	0.188423	0.861386	0.7631		883	0	0.0318691	0.894737	0.773547		883	1	0.779708	0.13155	0.0333333
884	0	0.330744	0.772277	0.451965		884	0	0.0702228	0.789474	0.351703		884	1	0.599033	0.526198	0.0916667
885	0	0.664692	0.346535	0.152838		885	0	0.154577	0.631579	0.121242		885	1	0.180731	0.896321	0.625
886	0	0.15085	0.871287	0.853712		886	0	0.0318873	0.894737	0.769539		886	1	0.817263	0.0713489	0.0333333
887	0	0.608815	0.425743	0.189956		887	0	0.0236928	0.894737	0.890782		887	1	0.367492	0.758082	0.316667
888	0	0.216472	0.831683	0.677948		888	0	0.0990007	0.736842	0.224449		888	1	0.684527	0.347826	0.0583333
889	0	0.405382	0.712871	0.347162		889	0	0.0878048	0.736842	0.255511		889	1	0.506813	0.630992	0.133333
890	0	0.582795	0.455446	0.204148		890	0	0.186497	0.631579	0.103206		890	1	0.230707	0.856187	0.516667
891	0	0.575267	0.475248	0.209607		891	0	0.0488248	0.842105	0.608216		891	1	0.375908	0.746934	0.3
892	0	0.221646	0.831683	0.661572		892	0	0.10241	0.684211	0.218437		892	1	0.675944	0.380156	0.0666667
893	0	0.357883	0.742574	0.402838		893	0	0.0303747	0.894737	0.807615		893	1	0.611742	0.508361	0.0833333
894	0	0.292334	0.811881	0.514192		894	0	0.0775106	0.789474	0.296593		894	1	0.630155	0.467113	0.075
895	0	0.141367	0.871287	0.871179		895	0	0.192	0.631579	0.101202		895	1	0.666633	0.392419	0.0666667
896	0	0.15085	0.871287	0.85262		896	0	0.0318873	0.894737	0.770541		896	1	0.817263	0.0724638	0.0333333
897	0	0.2618	0.811881	0.586245		897	0	0.0649105	0.789474	0.437876		897	1	0.673289	0.383501	0.0666667
898	0	0.15085	0.871287	0.851528		898	0	0.0318873	0.894737	0.768537		898	1	0.817263	0.0735786	0.0333333
899	0	0.195251	0.851485	0.75		899	0	0.0492412	0.842105	0.601202		899	1	0.755508	0.199554	0.0416667
900	0	0.297317	0.811881	0.502183		900	0	0.0617875	0.789474	0.473948		900	1	0.640896	0.457079	0.075
901	0	0.328201	0.772277	0.45524		901	0	0.0773716	0.789474	0.300601		901	1	0.594428	0.540691	0.116667
902	0	0.378177	0.732673	0.384279		902	0	0.199963	0.631579	0.0961924		902	1	0.42186	0.704571	0.25
903	0	0.102846	0.930693	0.924672		903	0	0.180673	0.631579	0.107214		903	1	0.716481	0.279822	0.05
904	0	0.126683	0.891089	0.887555		904	0	0.155619	0.631579	0.12024		904	1	0.717698	0.270903	0.05
905	0	0.494077	0.623762	0.264192		905	0	0.197127	0.631579	0.0991984		905	1	0.308795	0.80602	0.383333
906	0	0.0991216	0.940594	0.931223		906	0	0.204935	0.631579	0.0931864		906	1	0.695943	0.315496	0.0583333
907	0	0.189057	0.861386	0.762009		907	0	0.208817	0.631579	0.0921844		907	1	0.602126	0.520624	0.0916667
908	0	0.439037	0.693069	0.316594		908	0	0.19319	0.631579	0.1002		908	1	0.367773	0.756968	0.316667
909	0	0.381003	0.732673	0.379913		909	0	0.173689	0.631579	0.113226		909	1	0.445309	0.684504	0.233333
910	0	0.219834	0.831683	0.669214		910	0	0.0962484	0.736842	0.235471		910	1	0.683917	0.348941	0.0583333
911	1	0.53129	0.544554	0.235808		911	0	0.28997	0.578947	0.0561122		911	0	0.17874	0.896321	0.633333
912	0	0.0519829	0.970297	0.979258		912	0	0.817216	0	0.00901804		912	1	0.130801	0.944259	0.733333
913	0	0.3919	0.722772	0.365721		913	0	0.0704419	0.789474	0.348697		913	1	0.537658	0.600892	0.125
914	0	0.109056	0.930693	0.912664		914	0	0.372572	0.473684	0.0420842		914	1	0.518372	0.619844	0.125
915	0	0.34351	0.762376	0.423581		915	0	0.266363	0.631579	0.0701403		915	1	0.390127	0.730212	0.275
916	0	0.0570295	0.960396	0.975983		916	0	0.49553	0.421053	0.0260521		916	1	0.447441	0.682274	0.225
917	1	0.528305	0.564356	0.2369		917	0	0.285972	0.578947	0.0591182		917	0	0.185723	0.890747	0.6
918	0	0.308348	0.811881	0.490175		918	0	0.134286	0.684211	0.151303		918	1	0.557366	0.580825	0.116667
919	0	0.287522	0.811881	0.528384		919	0	0.108346	0.684211	0.194389		919	1	0.604132	0.519509	0.0916667
920	0	0.687606	0.29703	0.138646		920	0	0.0166288	0.947368	0.967936		920	1	0.295765	0.814939	0.4
921	0	0.343016	0.762376	0.424672		921	0	0.0263343	0.894737	0.862725		921	1	0.630649	0.465998	0.075
922	1	0.1991	0.851485	0.737991		922	0	0.180618	0.631579	0.108216		922	0	0.620281	0.491639	0.0833333
923	0	0.194565	0.851485	0.753275		923	0	0.0972278	0.736842	0.231463		923	1	0.708207	0.297659	0.05
924	0	0.239986	0.821782	0.631004		924	0	0.105668	0.684211	0.197395		924	1	0.654346	0.419175	0.075
925	0	0.0357729	0.970297	0.989083		925	0	0.309091	0.526316	0.0501002		925	1	0.655136	0.416945	0.075
926	0	0.180085	0.861386	0.776201		926	0	0.183397	0.631579	0.106212		926	1	0.636518	0.460424	0.075
927	0	0.102846	0.930693	0.925764		927	0	0.0624446	0.789474	0.461924		927	1	0.83471	0.057971	0.025
928	0	0.105559	0.930693	0.921397		928	0	0.137898	0.631579	0.143287		928	1	0.756543	0.19621	0.0416667
929	0	0.477827	0.643564	0.278384		929	0	0.160969	0.631579	0.119238		929	1	0.361204	0.764771	0.325
930	0	0.195718	0.851485	0.74345		930	0	0.0864514	0.736842	0.259519		930	1	0.717831	0.269788	0.05
931	0	0.256226	0.821782	0.600437		931	0	0.100562	0.684211	0.220441		931	1	0.643213	0.45262	0.075
932	0	0.0468378	0.970297	0.982533		932	0	0.382704	0.473684	0.0390782		932	1	0.570459	0.565217	0.116667
933	0	0.159476	0.861386	0.832969		933	0	0.309825	0.526316	0.0490982		933	1	0.530699	0.607581	0.125
934	0	0.0547521	0.970297	0.977074		934	0	0.13747	0.631579	0.144289		934	1	0.807778	0.0824972	0.0333333
935	0	0.0380649	0.970297	0.987991		935	0	0.109391	0.684211	0.193387		935	1	0.852544	0.0379041	0.0166667
936	0	0.408636	0.712871	0.341703		936	0	0.0492542	0.842105	0.6002		936	1	0.54211	0.590858	0.125
937	0	0.708864	0.247525	0.129913		937	0	0.0782199	0.736842	0.292585		937	1	0.212916	0.867336	0.541667
938	0	0.0295935	0.970297	0.995633		938	0	0.926871	0	0.00200401		938	1	0.0435351	0.998885	0.941667
939	1	0.63636	0.376238	0.165939		939	0	0.0219834	0.894737	0.906814		939	0	0.341656	0.77592	0.341667
940	1	0.576261	0.475248	0.208515		940	0	0.124759	0.684211	0.165331		940	0	0.29898	0.813824	0.4
941	0	0.327096	0.782178	0.456332		941	0	0.0272977	0.894737	0.860721		941	1	0.645607	0.445931	0.075
942	0	0.154874	0.861386	0.844978		942	0	0.213481	0.631579	0.0911824		942	1	0.631645	0.464883	0.075
943	0	0.379902	0.732673	0.382096		943	0	0.0274218	0.894737	0.858717		943	1	0.592676	0.544036	0.116667
944	1	0.354174	0.752475	0.407205		944	0	0.0375374	0.894737	0.724449		944	0	0.608288	0.512821	0.0916667
945	0	0.217084	0.831683	0.676856		945	0	0.0655598	0.789474	0.416834		945	1	0.717357	0.276477	0.05
946	0	0.416515	0.712871	0.335153		946	0	0.226196	0.631579	0.0801603		946	1	0.357288	0.767001	0.333333
947	1	0.32197	0.792079	0.467249		947	0	0.494253	0.421053	0.0270541		947	0	0.183777	0.892977	0.608333
948	0	0.792536	0.178218	0.0753275		948	0	0.0382348	0.894737	0.715431		948	1	0.169229	0.90301	0.658333
949	0	0.0608895	0.950495	0.973799		949	0	0.720553	0.263158	0.012024		949	1	0.218557	0.865106	0.541667
950	0	0.073593	0.950495	0.965066		950	0	0.415182	0.421053	0.0350701		950	1	0.511225	0.625418	0.125
951	0	0.0175129	1	1		951	0	0.487513	0.421053	0.0290581		951	1	0.494974	0.643255	0.141667
952	1	0.679976	0.316832	0.146288		952	0	0.048279	0.842105	0.619238		952	0	0.271745	0.832776	0.45
953	0	0.0453804	0.970297	0.983624		953	0	0.146606	0.631579	0.131263		953	1	0.808014	0.0813824	0.0333333
954	0	0.440321	0.693069	0.31441		954	0	0.0694792	0.789474	0.358717		954	1	0.490199	0.6466	0.141667
955	0	0.0342789	0.970297	0.990175		955	0	0.07746	0.789474	0.298597		955	1	0.888261	0.00557414	0
956	1	0.113763	0.930693	0.908297		956	0	0.179474	0.631579	0.109218		956	0	0.706763	0.299889	0.0583333
957	0	0.461757	0.653465	0.295852		957	1	0.279853	0.631579	0.0621242		957	0	0.25839	0.841695	0.491667
958	1	0.850557	0.0891089	0.0349345		958	0	0.0175128	0.947368	0.958918		958	0	0.131931	0.942029	0.733333
959	0	0.192809	0.851485	0.759825		959	0	0.0635506	0.789474	0.446894		959	1	0.743641	0.220736	0.0416667
960	0	0.435513	0.70297	0.319869		960	0	0.13685	0.631579	0.145291		960	1	0.427637	0.701226	0.233333
961	0	0.616465	0.415842	0.186681		961	0	0.0354101	0.894737	0.739479		961	1	0.348125	0.772575	0.333333
962	1	0.369982	0.742574	0.388646		962	0	0.0342651	0.894737	0.750501		962	0	0.595753	0.532887	0.108333
963	0	0.0800507	0.950495	0.96179		963	0	0.115379	0.684211	0.179359		963	1	0.804571	0.0858417	0.0333333
964	0	0.161465	0.861386	0.829694		964	0	0.0599072	0.789474	0.486974		964	1	0.778628	0.132664	0.0333333
965	1	0.317827	0.80198	0.473799		965	0	0.186288	0.631579	0.104208		965	0	0.495885	0.637681	0.141667
966	0	0.131497	0.891089	0.884279		966	0	0.0182935	0.947368	0.946894		966	1	0.850209	0.039019	0.0166667
967	0	0.243414	0.821782	0.623362		967	1	0.0153856	1	0.973948		967	0	0.741201	0.22854	0.05
968	0	0.018963	1	0.998908		968	0	0.93697	0	0.001002		968	1	0.0440671	0.99777	0.941667
969	0	0.149358	0.871287	0.858079		969	0	0.175635	0.631579	0.112224		969	1	0.675007	0.382386	0.0666667
970	0	0.333257	0.762376	0.450873		970	0	0.455739	0.421053	0.0330661		970	1	0.211004	0.871795	0.55
971	0	0.0241694	0.970297	0.997817		971	0	0.380566	0.473684	0.0400802		971	1	0.595265	0.534002	0.116667
972	0	0.628192	0.39604	0.176856		972	0	0.0773535	0.789474	0.301603		972	1	0.294455	0.817168	0.4
973	0	0.153028	0.871287	0.848253		973	0	0.0171376	0.947368	0.95992		973	1	0.829834	0.0624303	0.025
974	1	0.445821	0.683168	0.30786		974	0	0.366122	0.473684	0.0440882		974	0	0.188058	0.885173	0.591667
975	1	0.687548	0.306931	0.138646		975	0	0.0193913	0.894737	0.933868		975	0	0.293061	0.817168	0.408333
976	0	0.0875999	0.950495	0.95524		976	0	0.579295	0.368421	0.0160321		976	1	0.333105	0.783724	0.341667
977	0	0.119651	0.910891	0.901747		977	0	0.565246	0.368421	0.0180361		977	1	0.315103	0.797101	0.375
978	0	0.232674	0.831683	0.637555		978	0	0.0114463	1	0.990982		978	1	0.755879	0.197324	0.0416667
979	0	0.395303	0.722772	0.361354		979	0	0.279533	0.631579	0.0631263		979	1	0.325164	0.790412	0.366667
980	1	0.308356	0.811881	0.489083		980	0	0.202601	0.631579	0.0951904		980	0	0.489043	0.6466	0.15
981	0	0.669776	0.346535	0.150655		981	0	0.0675285	0.789474	0.383768		981	1	0.262696	0.837235	0.475
982	0	0.354203	0.742574	0.407205		982	0	0.0204244	0.894737	0.917836		982	1	0.625372	0.483835	0.075
983	0	0.330432	0.772277	0.453057		983	0	0.0186038	0.894737	0.945892		983	1	0.650964	0.425864	0.075
984	0	0.452611	0.663366	0.302402		984	0	0.0594624	0.789474	0.491984		984	1	0.487927	0.647715	0.15
985	1	0.0563488	0.970297	0.975983		985	0	0.172382	0.631579	0.114228		985	0	0.771269	0.147157	0.0416667
986	1	0.699541	0.257426	0.131004		986	0	0.0217677	0.894737	0.908818		986	0	0.278691	0.824972	0.433333
987	0	0.272389	0.811881	0.556769		987	0	0.058712	0.789474	0.501002		987	1	0.668899	0.389075	0.0666667
988	0	0.259796	0.821782	0.588428		988	0	0.50929	0.421053	0.0240481		988	1	0.230914	0.855072	0.516667
989	0	0.582304	0.455446	0.20524		989	0	0.0135456	1	0.981964		989	1	0.404151	0.720178	0.275
990	1	0.565451	0.49505	0.220524		990	0	0.243226	0.631579	0.0761523		990	0	0.191323	0.884058	0.583333
991	0	0.0925607	0.950495	0.946507		991	0	0.0405917	0.894737	0.682365		991	1	0.866848	0.0222965	0
992	0	0.0485326	0.970297	0.981441		992	0	0.0750841	0.789474	0.315631		992	1	0.876383	0.0156076	0
993	0	0.275152	0.811881	0.542576		993	0	0.0130741	1	0.985972		993	1	0.711774	0.286511	0.05
994	1	0.427948	0.712871	0.327511		994	0	0.113745	0.684211	0.184369		994	0	0.458307	0.668896	0.183333
995	1	0.327677	0.782178	0.45524		995	0	0.0152488	1	0.97495		995	0	0.657074	0.415831	0.075
996	0	0.10785	0.930693	0.915939		996	0	0.0951354	0.736842	0.240481		996	1	0.797015	0.0936455	0.0333333
997	0	0.506584	0.574257	0.25655		997	0	0.0395978	0.894737	0.693387		997	1	0.453818	0.673356	0.2
998	0	0.204436	0.841584	0.713974		998	0	0.0709644	0.789474	0.344689		998	1	0.724599	0.267559	0.05
999	0	0.38026	0.732673	0.381004		999	0	0.281649	0.578947	0.0621242		999	1	0.338091	0.778149	0.341667
1000	1	0.648124	0.366337	0.16048		1000	0	0.0247839	0.894737	0.87976		1000	0	0.327092	0.788183	0.358333
1001	0	0.462942	0.653465	0.293668		1001	0	0.0258573	0.894737	0.865731		1001	1	0.5112	0.626533	0.125
1002	1	0.831293	0.138614	0.0480349		1002	0	0.00967718	1	0.996994		1002	0	0.15903	0.909699	0.675
1003	1	0.695035	0.277228	0.132096		1003	0	0.0164328	0.947368	0.96994		1003	0	0.288533	0.819398	0.416667
1004	0	0.82472	0.148515	0.0556769		1004	0	0.0377869	0.894737	0.722445		1004	1	0.137493	0.93757	0.716667
1005	0	0.466467	0.653465	0.289301		1005	0	0.0508174	0.789474	0.582164		1005	1	0.482716	0.654404	0.15
1006	0	0.324014	0.782178	0.463974		1006	0	0.0474919	0.842105	0.628257		1006	1	0.628494	0.473802	0.075
1007	0	0.472578	0.653465	0.283843		1007	0	0.0219042	0.894737	0.907816		1007	1	0.505518	0.632107	0.133333
1008	0	0.314567	0.80198	0.479258		1008	0	0.0138007	1	0.978958		1008	1	0.671633	0.38573	0.0666667
1009	1	0.139791	0.881188	0.874454		1009	0	0.83833	0	0.00701403		1009	0	0.0218791	1	0.991667
1010	1	0.751642	0.227723	0.099345		1010	0	0.0741845	0.789474	0.323647		1010	0	0.174173	0.897436	0.641667
1011	1	0.0985309	0.950495	0.931223		1011	0	0.218533	0.631579	0.0851703		1011	0	0.682936	0.348941	0.0666667
1012	1	0.381186	0.732673	0.378821		1012	0	0.52999	0.421053	0.0200401		1012	0	0.0888238	0.982163	0.866667
1013	1	0.504894	0.584158	0.25655		1013	0	0.136371	0.631579	0.146293		1013	0	0.358735	0.765886	0.333333
1014	1	0.0224173	1	0.997817		1014	0	0.910099	0	0.00300601		1014	0	0.0674839	0.991081	0.908333
1015	1	0.612535	0.425743	0.187773		1015	0	0.0255098	0.894737	0.870741		1015	0	0.361956	0.762542	0.325
1016	0	0.429264	0.70297	0.327511		1016	0	0.369434	0.473684	0.0430862		1016	1	0.201302	0.878484	0.558333
1017	1	0.710166	0.247525	0.127729		1017	0	0.0167981	0.947368	0.963928		1017	0	0.273036	0.828317	0.441667

[truncated: 10 more sheets: Figure 4e, Figure 4f-g, Figure 4h, Figure 5a, Figure 5b, Figure 5 c, Figure 5d, Figure 5e, Suppl. Figure 5c, Suppl. Figure 6]
